# Supplementary material for: The endogenous mex-3 3´UTR is required for germline repression and contributes to optimal fecundity in C. elegans
Source: PLoS Genet. 2021 Aug 23;17(8):e1009775. doi: 10.1371/journal.pgen.1009775 (PMC8412283; doi:10.1371/journal.pgen.1009775)
Supplement: S10 Table — (XLSX) [file pgen.1009775.s015.xlsx]

## Sheet: mex-3(spr9) vs N2
Gene	Name	Type	baseMean	log2FoldChange_shrunken	lfcSE_shrunken	pvalue	padj	log2FoldChange_raw	lfcSE_raw	spr9rep2:TPM	spr9rep4:TPM	spr9rep5:TPM	spr9rep6:TPM	N2rep1:TPM	N2rep2:TPM	N2rep3:TPM	N2rep4:TPM	N2rep5:TPM	N2rep6:TPM
WBGene00000022	abt-4	protein_coding	793.792	-1.17937	0.296842	4.57203e-06	0.000850322	-1.4114	0.307929	9.17669	8.10048	11.2758	11.8132	24.8314	18.3923	31.973	21.3799	19.6972	25.9641
WBGene00000039	acn-1	protein_coding	87.15	-0.98544	0.59	0.00138648	0.0215769	-2.33406	0.729975	0.636122	1.2826	0.653289	1.11998	14.7395	1.71739	4.16649	0.910108	2.50262	2.02864
WBGene00000066	act-4	protein_coding	12836.4	-0.698322	0.383535	0.00559707	0.0456826	-1.06976	0.386125	316.598	346.474	353.277	321.21	982.988	423.953	1128.84	468.792	449.784	537.752
WBGene00000067	act-5	protein_coding	4442.42	-1.11025	0.318115	2.59601e-05	0.00256131	-1.3668	0.324943	168.056	227.095	264.188	293.764	703.471	391.415	764.29	424.535	416.6	459.783
WBGene00000084	aex-1	protein_coding	166.256	-0.815348	0.341549	0.00102075	0.0184215	-1.08881	0.331473	2.21433	2.87643	3.35914	2.80513	4.61095	5.92223	7.78418	5.92691	4.46963	4.98424
WBGene00000088	aex-5	protein_coding	122.932	-0.713425	0.380709	0.00474456	0.0414521	-1.07594	0.381013	2.14323	1.97657	2.37616	2.20527	5.03899	4.77996	6.8924	2.69025	2.67505	3.5547
WBGene00000116	alh-10	protein_coding	138.109	-0.657791	0.32899	0.00411153	0.0383005	-0.925624	0.322576	3.01143	6.00912	5.53999	4.76285	10.9203	9.14474	10.0464	6.88601	6.88118	8.08861
WBGene00000118	alh-12	protein_coding	470.862	-0.863693	0.401078	0.00163196	0.0238097	-1.26381	0.401191	18.8648	22.9451	23.4031	23.121	42.7402	60.9942	88.3883	38.2316	30.6079	31.1537
WBGene00000136	amt-4	protein_coding	222.425	-0.895586	0.38456	0.000994315	0.0182532	-1.25729	0.381908	4.30831	4.31834	6.25726	4.41332	12.0862	14.4421	16.2637	10.4891	6.63956	8.39743
WBGene00000139	amx-3	protein_coding	48.0575	-0.824638	0.320007	0.000591061	0.0132784	-1.06045	0.308659	0.924972	0.997233	1.34498	1.44064	1.93947	2.30096	1.71671	2.11324	2.32687	2.0893
WBGene00000149	apl-1	protein_coding	1529.54	-0.77529	0.410049	0.00377695	0.036561	-1.202	0.415025	28.7783	38.4428	30.5992	31.986	127.37	47.2235	111.516	45.1717	43.6256	51.5642
WBGene00000150	apm-1	protein_coding	241.376	-0.757991	0.365083	0.00259792	0.0304461	-1.08106	0.358954	9.56455	8.52529	10.6668	8.86303	22.848	17.8697	29.3255	12.9873	14.4468	16.7175
WBGene00000172	aqp-4	protein_coding	71.0923	-0.885286	0.387725	0.00113858	0.0193662	-1.25383	0.38534	2.81041	2.20014	4.26112	3.81139	12.7353	7.05848	6.36604	4.89429	5.06942	5.80612
WBGene00000176	aqp-8	protein_coding	184.801	-0.83952	0.381901	0.00156816	0.0234089	-1.19416	0.377688	7.27406	9.03735	9.84591	8.8664	22.1177	14.7968	30.8579	14.0837	14.1908	15.9461
WBGene00000178	aqp-10	protein_coding	411.856	-0.62393	0.26851	0.00186619	0.0253556	-0.804544	0.258634	30.8607	39.9837	33.8585	36.0548	55.8171	70.4478	59.0019	44.931	56.0474	49.1944
WBGene00000179	aqp-11	protein_coding	239.616	-0.736984	0.33277	0.0019167	0.0256351	-1.00056	0.322466	12.9918	18.1578	20.6374	19.0296	38.1817	35.387	37.8481	21.1041	33.0804	25.0359
WBGene00000191	arl-7	pseudogene	25.5459	-1.07154	0.544109	0.000820576	0.016165	-2.0939	0.625838	1.99782	1.65929	2.16572	1.56331	3.19664	10.3965	10.7116	8.04559	5.33343	11.1741
WBGene00000207	asb-2	protein_coding	1781.3	-0.721996	0.371817	0.00395688	0.0373304	-1.06354	0.369082	99.6841	106.239	108.749	107.805	299.832	144.786	342.401	153.282	117.797	172.783
WBGene00000210	asg-2	protein_coding	484.719	-0.745832	0.343651	0.00211037	0.026751	-1.02813	0.334433	49.4177	50.1279	60.6801	67.192	158.936	79.0121	148.073	78.7199	51.7317	90.2403
WBGene00000215	asp-2	protein_coding	6401.86	-0.692187	0.343167	0.0035776	0.0357288	-0.980339	0.336518	99.2381	134.801	143.767	127.339	236.164	219.14	385.228	197.071	159.279	182.769
WBGene00000217	asp-4	protein_coding	3843.7	-0.801148	0.331423	0.000966397	0.0180029	-1.05723	0.320359	152.298	152.574	170.132	177.139	271.452	418.999	452.186	234.562	217.019	232.282
WBGene00000221	atf-5	protein_coding	674.176	-0.652374	0.312524	0.00332167	0.034556	-0.893256	0.304213	34.9489	38.1851	40.5737	37.877	90.4071	51.131	89.6748	48.5526	49.6394	63.2197
WBGene00000228	atn-1	protein_coding	916.506	-0.967832	0.322749	0.000141078	0.00632619	-1.21239	0.318525	12.8162	14.2561	15.63	15.6505	40.1493	27.5183	44.6801	27.0623	18.099	29.6329
WBGene00000239	bas-1	protein_coding	148.103	-0.734193	0.32824	0.00181807	0.0250253	-0.990194	0.317528	6.26156	4.73029	8.69234	7.1541	16.7185	13.1725	14.1263	8.78553	9.06934	11.2393
WBGene00000240	pah-1	protein_coding	213.622	-0.989226	0.368053	0.000325655	0.00962123	-1.32352	0.368259	3.80427	4.08252	5.32853	5.50427	17.8609	7.81247	12.5317	6.14339	8.59741	9.19933
WBGene00000267	bre-2	protein_coding	31.6838	-0.806904	0.362582	0.00158761	0.0235503	-1.12126	0.355034	0.450511	0.578799	0.618097	0.842762	0.955766	1.33967	1.43022	1.02054	0.751685	1.02366
WBGene00000273	brp-1	protein_coding	2637.06	-0.847278	0.403493	0.00192893	0.0256459	-1.25336	0.404185	52.4383	50.3458	49.212	55.3537	119.1	78.0671	222.065	75.9136	82.7219	87.8758
WBGene00000277	cab-1	protein_coding	769.585	-0.83773	0.447159	0.00314224	0.0334102	-1.36968	0.463752	4.02019	5.52274	5.19465	4.78194	27.5559	7.97873	16.4092	7.21567	7.17092	7.38363
WBGene00000282	cah-4	protein_coding	517.861	-0.978764	0.346464	0.000229325	0.00831213	-1.26762	0.34406	19.0458	20.8972	29.4919	28.4542	74.2174	38.482	72.055	37.1571	45.1489	43.6122
WBGene00000283	cah-5	protein_coding	239.311	-0.856356	0.323739	0.000462203	0.0118132	-1.09778	0.313493	5.56434	6.07202	6.58784	6.7219	12.784	13.195	17.6907	10.7136	8.78272	9.4275
WBGene00000285	cal-1	protein_coding	28.0674	-1.13749	0.500905	0.000436997	0.0113876	-1.95368	0.555547	0.894206	0.514167	0.75498	0.726635	4.52821	2.81249	3.49391	2.07758	1.74449	1.79538
WBGene00000298	cat-4	protein_coding	161.872	-1.15704	0.344544	3.61068e-05	0.00296893	-1.47577	0.357235	6.96823	7.73762	9.85285	9.95708	18.6981	34.5354	24.2378	21.6568	15.2325	15.6274
WBGene00000370	ccg-1	protein_coding	330.086	-0.729063	0.375604	0.00388458	0.037003	-1.07792	0.373321	6.12711	5.77801	5.88097	5.46873	17.711	9.34198	18.1907	8.16789	7.38341	10.2333
WBGene00000373	cyp-14A5	protein_coding	69.0232	-1.24096	0.313952	4.4606e-06	0.000843425	-1.51799	0.330812	1.60688	2.28478	3.15251	4.30522	7.83314	5.55743	6.65389	4.50173	6.15491	6.12194
WBGene00000391	cdd-1	protein_coding	46.484	-0.846671	0.456317	0.00312935	0.0333356	-1.40926	0.47695	1.53655	1.43571	1.8739	1.52909	5.29131	4.22156	6.87167	3.63209	1.96184	2.80244
WBGene00000425	ced-11	protein_coding	105.038	-0.87234	0.429997	0.00207242	0.0265668	-1.35107	0.438707	1.2324	2.19592	1.43306	1.53905	7.04585	3.89913	4.2946	2.51041	3.67261	2.35109
WBGene00000515	ckc-1	protein_coding	172.652	-1.08481	0.25034	1.19592e-06	0.000308357	-1.23349	0.253998	7.50196	4.84302	8.06775	10.4465	14.1004	13.9935	15.9352	13.5267	13.473	16.4659
WBGene00000522	clc-1	protein_coding	331.391	-1.42988	0.385653	5.57498e-06	0.000941281	-1.95998	0.431533	12.342	8.23714	12.0413	12.1066	26.297	49.6119	59.3321	37.1888	38.5968	29.6666
WBGene00000535	cpi-1	protein_coding	500.001	-1.21406	0.440573	0.000138523	0.00628619	-1.82023	0.477653	22.2851	30.806	39.6496	33.5925	62.488	161.473	184.525	70.2295	65.8088	79.6807
WBGene00000539	cln-3.1	protein_coding	83.8204	-0.872106	0.355879	0.000769831	0.0156239	-1.17207	0.348474	2.63477	4.7127	3.94768	4.3738	7.12385	10.2414	9.36824	7.4275	7.43579	5.82448
WBGene00000541	cln-3.3	protein_coding	20.7818	-0.89816	0.557886	0.00284307	0.031913	-1.97346	0.6613	0.400924	0.374612	0.366709	0.441177	2.52592	1.22947	2.29103	0.857754	1.271	0.467171
WBGene00000554	cnb-1	protein_coding	194.162	-0.868388	0.342181	0.000613013	0.0136098	-1.14223	0.33342	8.3733	8.5997	7.59544	7.98038	21.2119	17.6972	23.2871	14.9097	12.8395	12.4501
WBGene00000558	cnc-4	protein_coding	23.5273	-0.960824	0.588777	0.00165825	0.0239959	-2.29462	0.729503	1.97863	2.15691	2.81521	2.32244	7.80179	5.88381	25.126	4.31618	9.68406	11.6816
WBGene00000597	col-8	protein_coding	2620.55	-0.745603	0.240067	0.000119963	0.00586408	-0.877272	0.228088	208.287	279.643	388.032	443.222	461.53	508.541	449.224	389.131	466.737	585.864
WBGene00000609	col-20	protein_coding	3482.91	-0.60433	0.275405	0.00285274	0.031949	-0.797325	0.267274	236.82	334.76	473.877	515.776	545.622	458.39	671.874	447.719	370.631	744.359
WBGene00000670	col-95	protein_coding	4413.36	-0.854432	0.346611	0.000766653	0.0156206	-1.13644	0.337768	542.483	334.674	300.864	429.637	878.632	686.792	1231.42	593.835	640.436	740.259
WBGene00000671	col-96	protein_coding	101.776	-0.705043	0.352175	0.00358783	0.0357365	-1.00856	0.346313	10.3178	12.2115	11.9538	13.473	24.4099	17.7698	31.6636	13.3311	15.1495	25.8086
WBGene00000680	col-106	protein_coding	2510.68	-0.913851	0.277602	5.78894e-05	0.00388613	-1.08636	0.270156	268.329	236.782	317.51	364.02	486.894	623.718	716.286	388.379	427.165	543.116
WBGene00000692	col-118	protein_coding	71.4363	-1.13501	0.405771	0.000170102	0.00706891	-1.59707	0.424783	3.64492	3.00504	4.05293	4.43555	18.7461	9.88244	12.5243	7.12353	5.58077	8.69426
WBGene00000713	col-140	protein_coding	6580.48	-0.756771	0.296104	0.000702152	0.0148224	-0.959573	0.283165	569.774	701.211	892.299	965.934	1154.49	1101.48	1876.54	1005.84	983.125	1464.56
WBGene00000716	col-143	protein_coding	4309.48	-0.786809	0.233231	4.47925e-05	0.00329981	-0.90807	0.222497	425.63	394.607	534.295	600.75	818.09	618.09	810.644	653.003	714.236	983.442
WBGene00000728	col-155	protein_coding	96.8568	-0.891685	0.310003	0.000222712	0.00817692	-1.11109	0.300964	8.28979	10.0239	10.9027	14.023	24.9122	16.1924	26.4205	16.6923	14.7538	16.3644
WBGene00000751	col-178	protein_coding	2601.13	-0.806507	0.277556	0.000221678	0.00816537	-0.980067	0.26539	248.655	254.725	324.921	376.748	495.708	450.636	718.568	385.663	362.621	538.88
WBGene00000752	col-179	protein_coding	394.525	-0.693782	0.258524	0.000529114	0.0124798	-0.852312	0.245937	28.8684	45.7315	66.366	72.5889	71.1642	77.828	63.205	75.8353	67.5451	98.5183
WBGene00000754	col-181	protein_coding	5373.11	-0.792059	0.2669	0.000183693	0.00726132	-0.952493	0.254647	512.945	455.493	557.015	672.496	831.288	837.34	1224.65	670.927	725.17	1034.01
WBGene00000757	col-184	protein_coding	2938.85	-0.899652	0.273868	5.9576e-05	0.00395257	-1.06685	0.26575	260.068	251.842	318.067	362.352	468.256	554.958	693.546	391.488	483.907	563.011
WBGene00000776	cpl-1	protein_coding	16755.7	-0.66989	0.345285	0.00460735	0.0409643	-0.965555	0.340791	578.089	714.986	667.057	722.62	905.635	1083.31	2095.03	967.397	845.238	1062.92
WBGene00000779	cpn-3	protein_coding	1349.53	-0.724317	0.317605	0.00164927	0.0239271	-0.963588	0.306188	140.926	178.152	220.008	195.126	392.039	256.049	467.445	254.557	248.706	325.113
WBGene00000783	cpr-3	protein_coding	257.121	-1.79915	0.400011	5.49633e-08	4.45399e-05	-2.58193	0.475103	7.47865	2.68138	6.68135	8.34434	21.289	52.9471	36.6624	37.2097	21.7064	27.724
WBGene00000785	cpr-5	protein_coding	3577.46	-1.01303	0.406946	0.000498798	0.0121958	-1.4447	0.414977	155.795	231.97	239.808	228.448	607.734	349.766	981.326	416.045	272.58	611.294
WBGene00000786	cpr-6	protein_coding	10425.9	-0.927879	0.363546	0.000526489	0.0124698	-1.24593	0.359377	511.923	525.916	524.254	585.547	926.908	1143.01	2051.1	879.685	845.973	980.345
WBGene00000788	cpz-1	protein_coding	3708.72	-0.864011	0.269373	7.85359e-05	0.00479027	-1.0252	0.259622	136.186	132.003	142.438	167.514	224.052	262.754	342.216	209.738	230.229	251.321
WBGene00000789	cpz-2	protein_coding	383.399	-0.891204	0.39357	0.00117242	0.0196182	-1.27383	0.39249	15.1101	19.2741	20.7051	18.1591	49.5089	50.3599	68.7743	32.9042	22.4354	29.2789
WBGene00000841	cul-6	protein_coding	64.241	-1.23397	0.385788	4.63453e-05	0.00334896	-1.67709	0.411725	1.05681	1.02543	1.38797	1.21659	2.46677	4.17	4.12925	3.68306	2.82129	4.09215
WBGene00000845	cup-4	protein_coding	46.6812	-1.09166	0.390052	0.000192448	0.00750283	-1.49843	0.401861	1.15561	1.55218	2.29015	2.35253	5.12619	5.69157	5.31959	2.83596	3.47069	3.97236
WBGene00000857	cwn-1	protein_coding	47.675	-0.833521	0.455969	0.00345187	0.0351289	-1.3953	0.477134	1.47374	1.77865	1.34797	2.0001	7.51639	4.15417	3.97683	2.10199	3.36058	1.7745
WBGene00000910	daf-14	protein_coding	216.219	-0.708427	0.352163	0.00347108	0.0351916	-1.01145	0.346077	4.3466	5.38632	3.42114	3.47361	9.22732	9.21277	10.4128	5.74175	6.95405	8.79338
WBGene00000928	dao-2	protein_coding	97.3474	-0.858715	0.566106	0.00362957	0.0358876	-2.00368	0.688862	6.00432	12.5152	5.91437	5.28573	94.0672	22.147	40.1762	9.76523	16.0293	16.1457
WBGene00000963	dhp-1	protein_coding	113.072	-1.00502	0.426038	0.000679682	0.0145147	-1.48843	0.438078	1.1282	2.52999	1.76901	1.90123	8.42181	4.67291	6.30372	4.34877	2.40951	3.51568
WBGene00000966	dhs-2	protein_coding	125.797	-0.872566	0.461059	0.00265148	0.0306012	-1.45187	0.483072	3.40761	4.85426	2.45257	4.77015	5.74609	13.497	17.7344	5.68046	4.62309	6.92589
WBGene00000967	dhs-3	protein_coding	654.821	-0.801629	0.342917	0.001199	0.0199006	-1.07822	0.332875	10.3908	11.3561	11.4667	11.3106	17.9692	30.1641	30.969	16.6468	17.3283	17.2808
WBGene00000977	dhs-14	protein_coding	128.19	-1.1731	0.383704	8.01747e-05	0.00485735	-1.58852	0.402782	6.22281	7.00105	9.60243	9.61457	13.8468	30.2116	31.6085	18.1561	13.9003	22.1379
WBGene00000984	dhs-21	protein_coding	110.362	-0.9225	0.48866	0.00213616	0.0269574	-1.61252	0.525145	3.10867	5.40589	4.63365	4.10494	8.61582	17.0761	25.5497	10.1719	8.18373	6.52021
WBGene00000988	dhs-25	protein_coding	573.5	-0.808004	0.344914	0.00116776	0.0196182	-1.08797	0.335108	14.6214	13.9796	32.4838	28.8862	47.6261	30.166	30.2977	31.2675	47.1281	50.0822
WBGene00001008	dlk-1	protein_coding	341.682	-0.831448	0.422337	0.00267982	0.0308656	-1.28812	0.429049	4.60004	5.04659	3.5167	3.60628	19.1856	7.07771	14.3856	8.47923	5.55979	7.76554
WBGene00001042	dnj-24	protein_coding	139.219	-0.715847	0.346448	0.00296891	0.0326062	-1.00688	0.33891	3.31656	3.7536	5.75373	4.93459	10.4746	6.80643	11.3297	5.97277	5.98579	7.09776
WBGene00001059	dpf-6	protein_coding	40.1119	-1.03669	0.478796	0.000849622	0.01647	-1.71097	0.512865	0.664805	1.00344	0.99786	1.03543	4.47118	1.71079	2.92228	1.39014	2.04783	4.43341
WBGene00001069	dpy-7	protein_coding	34.3129	-0.757312	0.629025	0.00356957	0.0357115	-2.82719	0.970248	0.360696	1.68512	0.586514	0.952584	23.8688	2.5921	6.87053	0.484197	2.72829	2.01742
WBGene00001099	dsc-4	protein_coding	969.729	-0.692534	0.365128	0.0047899	0.041609	-1.02422	0.36309	14.9708	18.5156	21.5483	15.3757	32.1115	25.8181	56.1486	40.4565	21.1064	36.8635
WBGene00001119	dyf-3	protein_coding	49.2369	0.767254	0.46895	0.00611416	0.047871	1.38367	0.504695	7.62586	5.41766	5.53395	6.32484	2.00964	1.26503	1.12044	1.64976	0.841249	1.93875
WBGene00001149	bcat-1	protein_coding	1345.8	-0.754786	0.309464	0.000991716	0.0182532	-0.977983	0.297001	50.1193	53.0391	49.3791	49.5247	119.789	75.5659	129.721	85.8955	70.1322	80.4751
WBGene00001156	ech-7	protein_coding	466.338	-1.29334	0.364205	1.44967e-05	0.00178767	-1.70119	0.392324	14.8222	11.598	18.1654	18.4475	36.3508	61.6091	70.189	30.8015	31.7727	43.7654
WBGene00001169	eef-1A.2	protein_coding	3938.48	-0.724996	0.413105	0.00589043	0.0470639	-1.16659	0.423628	168.442	184.467	185.028	177.726	766.6	223.724	549.927	217.431	253.221	279.687
WBGene00001170	egl-1	protein_coding	38.4232	0.95966	0.336259	0.000217862	0.00811251	1.22738	0.331962	11.1425	10.8391	11.1689	8.06219	3.61111	4.08505	3.87658	3.53452	3.05614	3.13031
WBGene00001208	egl-44	protein_coding	556.196	-0.949779	0.342947	0.000280982	0.0088303	-1.22901	0.338361	6.5783	7.84713	6.79242	7.04573	18.1794	13.7584	23.2507	12.7603	12.5273	12.8572
WBGene00001240	elo-2	protein_coding	1360.64	-0.78697	0.290788	0.000424961	0.0112121	-0.979875	0.278052	88.3916	97.5769	138.08	110.235	188.074	182.474	239.427	224.156	176.504	179.968
WBGene00001243	elo-5	protein_coding	1340.54	-1.0677	0.325664	5.33283e-05	0.00366673	-1.3304	0.329262	35.7284	37.9131	57.5128	47.6265	85.1362	122.084	129.119	99.4182	98.1776	84.6868
WBGene00001244	elo-6	protein_coding	1145.95	-0.774761	0.322466	0.00105864	0.0185804	-1.0173	0.310676	47.2599	48.6517	90.296	67.5881	105.582	171.91	93.3898	130.89	111.89	93.8299
WBGene00001248	elp-1	protein_coding	79.7237	-0.744444	0.352493	0.00245965	0.0293696	-1.04366	0.344642	1.3543	1.3517	2.02701	1.86962	4.05252	2.4255	4.02585	2.35515	2.62944	2.52493
WBGene00001250	elt-2	protein_coding	129.569	-0.959631	0.377816	0.000507327	0.012246	-1.31153	0.377216	4.03408	5.17485	5.42007	5.41721	12.4485	9.96282	18.3203	8.88024	9.12669	9.1145
WBGene00001345	fos-1	protein_coding	464.502	-1.08699	0.324602	4.18392e-05	0.00321193	-1.3511	0.329773	3.10604	3.47784	3.06794	3.64952	10.773	5.80135	10.4311	6.1897	6.08193	7.13087
WBGene00001366	exc-5	protein_coding	229.811	-1.17842	0.403051	0.00010983	0.00563808	-1.64848	0.426208	1.03142	1.43005	0.987356	1.4059	3.29688	3.19078	6.45023	3.15996	1.82087	2.49157
WBGene00001385	far-1	protein_coding	5176.86	-0.82141	0.403669	0.00240317	0.028912	-1.22848	0.404735	595.933	622.766	559.682	589.343	1570.48	1018.54	2492.31	875.068	834.668	969.179
WBGene00001387	far-3	protein_coding	77.9016	-0.911615	0.43094	0.00152683	0.0230014	-1.39538	0.440247	5.44054	8.04886	14.3758	10.3771	15.6228	41.7942	18.1355	19.3996	18.4579	26.8373
WBGene00001390	far-6	protein_coding	717.212	-0.687476	0.388809	0.00649671	0.0493011	-1.07331	0.394368	70.7119	76.2001	80.745	64.8918	91.9484	128.694	252.653	118.542	146.478	145.515
WBGene00001397	fat-5	protein_coding	217.879	-0.882331	0.395689	0.00130122	0.0209041	-1.26969	0.394839	14.3223	9.35945	8.8941	9.20477	31.9045	14.6321	28.4527	19.5506	19.9386	36.5312
WBGene00001398	fat-6	protein_coding	3223.36	-0.754015	0.412945	0.00462858	0.0410564	-1.1909	0.420543	149.392	161.691	125.975	140.687	217.199	299.762	639.056	244.297	201.644	239.312
WBGene00001399	fat-7	protein_coding	570.587	-1.19576	0.340938	2.12428e-05	0.00229524	-1.51697	0.356816	34.0941	18.0604	22.9178	39.3094	73.4531	51.5573	35.9087	64.6876	51.1233	132.217
WBGene00001403	fbl-1	protein_coding	105.323	-0.741342	0.332621	0.00182763	0.0250406	-1.0042	0.322178	1.59003	1.78832	2.76504	2.09961	5.90607	4.22477	2.80434	3.49813	3.38011	3.56828
WBGene00001428	fkb-3	protein_coding	111.703	-0.883503	0.357077	0.000706812	0.0148496	-1.1861	0.350199	8.64031	12.6639	12.3968	15.809	41.8237	24.434	25.6014	15.1807	18.3174	17.0564
WBGene00001441	fkh-9	protein_coding	457.578	-0.753233	0.462049	0.00656083	0.0496131	-1.34608	0.495182	3.86345	4.50492	3.50454	3.23242	12.1519	6.71753	20.6987	7.68298	4.66686	5.28314
WBGene00001447	flp-4	protein_coding	13.3155	-0.63968	0.623514	0.00570967	0.0462687	-3.06188	1.10777	0.687851	0.160677	0.419433	0.605529	15.0351	1.15056	1.52859	0.346263	1.83631	2.08392
WBGene00001449	flp-6	protein_coding	194.955	-0.93869	0.320335	0.00017927	0.00723778	-1.17691	0.31413	11.2607	7.83013	11.3909	10.6047	20.2926	24.7899	20.5072	18.0166	24.1195	20.9943
WBGene00001452	flp-9	protein_coding	43.6502	-1.12196	0.640644	0.000299238	0.00908254	-3.15897	0.873618	0.308606	0.288353	0.564539	0.860294	14.2317	1.41478	2.80853	0.983895	1.02983	0.863037
WBGene00001453	flp-10	protein_coding	73.9041	-0.67077	0.356422	0.00528749	0.0443359	-0.988148	0.354305	6.03237	7.55801	6.52077	7.1208	14.5253	9.27493	17.4098	9.24811	11.8951	11.5022
WBGene00001454	flp-11	protein_coding	20.5322	-0.67656	0.626455	0.00493557	0.0425023	-2.98239	1.06089	1.01694	1.14024	0.24804	1.07428	23.222	3.02404	9.29788	1.43339	0.271484	2.27515
WBGene00001461	flp-18	protein_coding	31.115	-0.776015	0.579311	0.00575577	0.0465094	-2.08497	0.755045	0.226298	0.305423	0.275981	0.199215	3.90542	0.542088	0.862103	0.632879	0.637694	0.468784
WBGene00001465	flr-1	protein_coding	64.2305	-0.849453	0.405022	0.00192766	0.0256459	-1.25942	0.406112	1.57248	1.58528	1.36259	1.63929	3.95857	3.38399	5.57014	2.6664	2.37515	2.39166
WBGene00001475	fmi-1	protein_coding	142.727	-0.875432	0.559561	0.00330496	0.034556	-1.96566	0.669083	0.369026	0.888142	0.518234	0.580813	6.87855	1.02254	2.78328	0.57419	1.22399	1.35516
WBGene00001501	ftn-2	protein_coding	1834.05	-0.805331	0.356029	0.00145133	0.0222347	-1.10666	0.347543	207.702	255.768	252.283	226.624	411.816	519.308	760.481	355.957	401.083	415.285
WBGene00001559	gei-1	protein_coding	243.992	-0.799169	0.426597	0.00361346	0.0358032	-1.26971	0.436315	1.13164	1.26723	1.17992	1.06465	4.39839	1.83027	4.54144	2.53958	1.57971	1.61859
WBGene00001581	gfi-1	protein_coding	3357.83	-0.629847	0.33538	0.00603516	0.0474744	-0.914092	0.332898	36.2157	54.9655	60.4945	58.0323	121.644	49.5559	126.807	74.9774	69.1955	81.7803
WBGene00001604	gln-3	protein_coding	1433.12	-0.757086	0.344457	0.00191283	0.0256211	-1.03977	0.335038	47.1225	46.5882	52.7808	56.5002	151.153	62.3918	129.173	65.9959	55.5908	98.7501
WBGene00001620	glt-1	protein_coding	453.609	-0.849353	0.403754	0.00190128	0.0255569	-1.25609	0.404509	11.5863	12.829	15.1883	15.5017	63.4745	14.5329	32.8614	21.3775	22.3468	25.265
WBGene00001633	gly-8	protein_coding	60.1914	-0.714635	0.359855	0.00363546	0.0358958	-1.03212	0.354903	2.0231	1.6598	2.10621	2.99726	6.54751	3.30149	2.94503	1.98718	3.29325	3.40385
WBGene00001644	gly-19	protein_coding	50.5678	-0.749281	0.442409	0.00603613	0.0474744	-1.27445	0.464142	1.75533	2.42454	2.32686	1.81399	3.1401	6.6382	7.85007	4.22606	3.76924	4.33975
WBGene00001684	gpd-2	protein_coding	897.806	-0.715787	0.320654	0.00191918	0.0256351	-0.961076	0.309778	62.5265	72.9729	82.6816	85.2013	205.761	93.3231	173.403	97.8041	86.4992	131.647
WBGene00001685	gpd-3	protein_coding	1259.13	-0.830042	0.383835	0.00175049	0.0247314	-1.18924	0.379997	77.2991	93.8825	104.945	105.599	277.844	130.604	337.531	141.747	117.168	168.938
WBGene00001692	grd-3	protein_coding	239.151	-0.661699	0.344267	0.00493054	0.0425023	-0.956814	0.340317	23.1811	28.3818	45.3302	49.6096	80.5776	37.4378	70.0394	35.2092	57.617	52.1601
WBGene00001713	grl-4	protein_coding	105.135	-0.906069	0.361106	0.000616183	0.0136373	-1.21769	0.355593	9.34615	9.37966	13.0867	15.8458	42.371	13.7675	18.9014	17.7739	21.9474	22.1037
WBGene00001752	gst-4	protein_coding	92.7674	-0.882938	0.436984	0.00203022	0.0262834	-1.38305	0.448201	8.01346	4.46067	12.6838	11.107	39.9862	23.5759	14.7227	9.78452	14.3378	23.3638
WBGene00001758	gst-10	protein_coding	47.3563	-0.780407	0.420289	0.00398038	0.037444	-1.23456	0.428708	1.221	1.19047	1.94226	1.77587	5.40598	3.47299	3.77514	1.87067	2.551	2.12794
WBGene00001761	gst-13	protein_coding	132.798	-1.02574	0.417129	0.000513519	0.0123207	-1.48809	0.4284	11.3801	10.456	15.729	15.3611	41.3601	53.017	46.4845	24.6335	16.7093	18.9183
WBGene00001768	gst-20	protein_coding	67.87	-0.931018	0.555443	0.00227505	0.0280655	-1.98876	0.651677	2.30964	2.34573	2.81672	2.74044	26.0298	6.64417	14.4096	3.33636	3.88719	4.39966
WBGene00001770	gst-22	protein_coding	147.39	-1.57418	0.421664	2.46615e-06	0.000570989	-2.33085	0.494777	6.4159	4.67598	5.63364	8.13319	14.2549	42.1642	43.1808	29.9722	14.2163	18.5406
WBGene00001774	gst-26	protein_coding	143.409	-0.947089	0.282617	4.6815e-05	0.00336149	-1.12783	0.277041	15.2637	16.1893	23.1428	20.7002	48.7988	39.7157	36.1465	37.5881	26.7068	36.9177
WBGene00001775	gst-27	protein_coding	348.718	-0.905448	0.40148	0.00115211	0.0195376	-1.30833	0.402504	25.8867	41.6173	42.4803	35.1883	101.615	80.6578	147.202	70.5226	51.8309	65.2965
WBGene00001776	gst-28	protein_coding	31.0569	-1.24511	0.423958	8.34913e-05	0.00494392	-1.80934	0.459906	1.32235	2.10047	1.61267	2.21178	7.34503	8.15942	5.37347	4.52657	3.35368	5.67035
WBGene00001784	gst-36	protein_coding	160.781	-1.09649	0.342302	6.38765e-05	0.0041175	-1.39651	0.349301	8.71295	10.2051	12.1225	12.7476	39.0048	25.6358	32.5695	18.4092	18.51	20.5913
WBGene00001790	gst-42	protein_coding	118.345	-0.793069	0.378665	0.00226861	0.0280364	-1.14233	0.374215	5.21761	8.92252	7.08348	8.40637	15.1894	13.4663	23.5023	11.2991	12.3522	10.2782
WBGene00001794	gta-1	protein_coding	1847.98	-0.907314	0.318179	0.000235533	0.00832397	-1.14035	0.310089	44.8754	57.3139	62.0721	62.3781	109.154	128.607	165.098	90.5565	85.4422	92.3119
WBGene00001795	gtl-1	protein_coding	550.296	-0.724711	0.300269	0.00113159	0.0192762	-0.93678	0.287746	4.76378	6.20892	6.19819	5.40901	10.1123	9.57554	13.8711	10.4935	7.4928	10.0695
WBGene00001814	haf-4	protein_coding	315.771	-0.683773	0.381937	0.0062663	0.0484166	-1.05406	0.385608	4.88261	5.16885	5.73287	4.86984	20.3297	7.76165	12.8952	7.29527	6.48272	8.01359
WBGene00001816	haf-6	protein_coding	460.48	-0.95528	0.285773	4.7972e-05	0.00338038	-1.14094	0.280655	3.60211	3.31961	3.49028	3.12757	7.32154	7.93275	5.84306	8.90504	5.74672	8.53262
WBGene00001819	haf-9	protein_coding	219.956	-0.743873	0.405861	0.00471839	0.0414012	-1.16327	0.411682	4.86826	5.51583	4.86185	4.75806	22.9875	7.60878	12.7048	8.1046	6.90756	7.53975
WBGene00001821	ham-2	protein_coding	84.8954	-0.956089	0.484343	0.0016258	0.0237996	-1.63283	0.518155	0.989737	1.91335	1.04054	1.29191	6.4243	2.68944	6.19749	1.99293	3.46223	2.54517
WBGene00001828	hch-1	protein_coding	128.932	-0.893071	0.561679	0.00292002	0.032194	-1.99713	0.671071	1.12359	3.98944	1.20584	1.89911	16.1342	4.81133	14.4393	1.94572	6.47908	4.73425
WBGene00001843	hgo-1	protein_coding	526.94	-0.749706	0.351335	0.00229635	0.0280655	-1.04614	0.343112	7.70834	9.6533	9.8903	8.71788	17.6749	18.2462	27.8362	13.2849	13.3617	14.3962
WBGene00001948	hlh-1	protein_coding	50.1788	-0.803536	0.436725	0.00379169	0.0366547	-1.3041	0.450467	1.06901	1.30619	1.05299	1.73736	5.54028	2.32303	3.23711	1.44883	1.53669	1.76307
WBGene00001992	hot-7	protein_coding	17.2943	0.805076	0.436406	0.00373664	0.0364006	1.30454	0.449907	2.75549	1.40436	0.916486	0.705662	0.669934	0.670412	0.38172	0.958367	0.33437	0.56043
WBGene00001993	hpd-1	protein_coding	998.542	-1.01296	0.299588	4.08139e-05	0.00321193	-1.22405	0.298343	37.1337	37.4725	54.5248	49.0344	124.902	84.1981	97.6105	73.7255	96.3576	87.37
WBGene00002021	hsp-17	protein_coding	149.542	-0.984291	0.36704	0.000334259	0.0097119	-1.31572	0.366782	12.2216	6.48835	15.5823	12.1038	30.9996	31.2839	29.9813	21.2535	25.0264	22.6562
WBGene00002024	hsp-43	protein_coding	826.907	-1.06308	0.356263	0.000126722	0.00604059	-1.38499	0.361358	24.0437	29.2869	34.3865	33.8423	72.9551	66.0214	109.967	54.6853	70.0881	50.071
WBGene00002038	hum-5	protein_coding	685.09	-0.745449	0.312164	0.00116803	0.0196182	-0.973755	0.299933	8.39703	9.33765	10.8727	9.8561	18.5329	16.0764	25.881	15.8019	11.1531	17.3754
WBGene00002039	hum-6	protein_coding	177.101	-0.761794	0.455964	0.00595463	0.0473547	-1.331	0.483952	1.05397	1.43465	1.28537	1.17984	7.17402	1.86697	3.91608	2.14848	1.4416	2.02566
WBGene00002041	hum-8	protein_coding	532.349	-0.795056	0.370326	0.00198735	0.0259934	-1.12613	0.364194	3.80381	4.82258	5.25975	3.82161	8.1744	10.0603	15.0297	9.02607	6.81389	8.31765
WBGene00002048	ida-1	protein_coding	78.3276	-0.691382	0.375564	0.00546617	0.0450681	-1.04585	0.37645	0.717367	0.932575	0.703694	0.809984	24.3826	1.59991	2.43583	1.14617	1.02	1.59912
WBGene00002052	ifa-4	protein_coding	874.072	-1.07362	0.376683	0.000177	0.00719212	-1.44324	0.384889	12.9783	22.5034	22.7324	21.7	38.5707	50.2814	82.7354	42.7074	40.2862	41.0042
WBGene00002053	ifb-1	protein_coding	1352.47	-0.950926	0.359355	0.00039256	0.0106646	-1.26238	0.356099	14.3669	18.0147	24.7232	20.9918	70.8017	31.6176	52.5895	30.2032	37.0626	36.3615
WBGene00002054	ifb-2	protein_coding	896.576	-1.0017	0.430666	0.00073582	0.0152612	-1.49819	0.443792	13.7072	22.0913	18.1014	19.8138	91.9802	33.4046	76.0626	35.1543	23.0061	33.4943
WBGene00002056	ifc-2	protein_coding	1617.26	-0.928013	0.364205	0.00053221	0.0125061	-1.24744	0.360115	9.0932	13.2323	12.6541	12.2676	34.451	19.1208	41.4451	21.9189	17.4427	21.9477
WBGene00002057	ifd-1	protein_coding	76.8202	-0.748769	0.404934	0.00448837	0.0405113	-1.16511	0.410016	1.28489	1.88089	2.76835	2.63928	8.32647	3.31141	4.62299	3.19095	2.57264	2.99441
WBGene00002058	ifd-2	protein_coding	366.653	-1.48194	0.349644	7.90751e-07	0.000230027	-1.92001	0.388851	10.335	11.026	11.005	17.3814	25.7041	39.3335	65.816	43.3292	26.7669	27.9678
WBGene00002065	iff-2	protein_coding	1284.5	-0.914878	0.413075	0.00122717	0.020126	-1.34856	0.41719	46.5271	61.1229	62.5259	60.6824	267.721	95.7433	198.432	87.924	80.6602	98.7116
WBGene00002067	ifp-1	protein_coding	13.9649	-0.746747	0.453145	0.00656911	0.0496182	-1.30868	0.481497	0.296383	0.276932	0.27109	0.48921	17.6059	0.5233	0.799779	0.559496	0.593425	0.79432
WBGene00002137	inx-15	protein_coding	179.578	-0.881159	0.394453	0.0012932	0.0208553	-1.26548	0.393314	5.03703	8.55721	9.67972	7.995	18.6051	23.0919	26.07	12.3708	12.3264	13.2327
WBGene00002138	inx-16	protein_coding	209.547	-1.12174	0.336724	4.17948e-05	0.00321193	-1.41601	0.345593	4.78496	6.17893	6.55672	7.09938	15.8164	18.7854	20.2769	11.4754	10.5494	11.1763
WBGene00002139	inx-17	protein_coding	86.9546	-0.692889	0.347102	0.00376172	0.0364911	-0.98838	0.341117	3.58004	4.97874	5.88906	4.47085	10.9618	11.6362	9.51523	6.45435	7.33473	8.382
WBGene00002146	ipp-5	protein_coding	108.068	-0.992573	0.3706	0.000331372	0.00968922	-1.33289	0.371335	3.31918	3.59363	2.37734	3.75679	9.42959	6.73679	10.9053	6.20611	5.62603	4.91129
WBGene00002174	itx-1	protein_coding	610.498	-1.05341	0.3867	0.000255825	0.00845562	-1.4423	0.394464	3.65906	3.86939	4.04028	4.04819	11.4947	8.1055	17.7541	8.2764	5.54419	8.38906
WBGene00002178	jnk-1	protein_coding	15.5842	-0.700276	0.609156	0.00635886	0.0487743	-2.53529	0.929128	0.10551	0.147878	0.064337	0.116103	2.4419	0.274533	0.301462	0.212454	0.211254	0.442598
WBGene00002187	kgb-1	protein_coding	271.839	-0.726652	0.370973	0.00375205	0.0364532	-1.06575	0.367717	5.45876	6.8687	6.56845	5.99081	14.2994	12.4991	20.1025	9.52617	9.08375	8.37923
WBGene00002188	kgb-2	protein_coding	46.7183	-0.84259	0.524576	0.00421149	0.0389083	-1.7083	0.596919	1.77784	0.861346	1.36514	0.985415	3.11559	3.52449	9.19771	2.71804	2.2852	4.23529
WBGene00002216	klp-3	protein_coding	74.3319	-0.652915	0.315351	0.00346873	0.0351916	-0.89833	0.30735	2.33354	2.45874	2.96696	2.92841	7.55842	4.13398	3.97205	4.09895	3.57875	3.70263
WBGene00002235	kqt-3	protein_coding	70.3581	-0.686218	0.365251	0.00508911	0.0432156	-1.01919	0.363824	0.763863	0.879718	0.801581	0.813189	1.8638	1.55834	2.30094	1.48446	1.04333	1.07638
WBGene00002254	lbp-2	protein_coding	1658.31	-0.807385	0.357391	0.00145534	0.0222376	-1.1113	0.349088	163.237	195.682	213.78	181.586	271.133	516.305	570.752	326.453	291.925	340.995
WBGene00002255	lbp-3	protein_coding	369.024	-0.625162	0.338524	0.00660273	0.0497355	-0.916127	0.337277	31.5238	38.3175	37.254	32.6627	58.8256	70.4099	92.9923	42.9728	55.8563	52.531
WBGene00002257	lbp-5	protein_coding	204.301	-0.834291	0.503535	0.00428893	0.0393036	-1.59074	0.556964	14.0948	17.7571	13.5197	10.1773	36.1639	58.2785	95.7269	29.338	20.0823	22.735
WBGene00002258	lbp-6	protein_coding	1606.28	-1.03739	0.316928	5.62981e-05	0.0038018	-1.27994	0.317775	111.983	124.381	161.09	135.791	330.918	326.345	415.241	282.673	199.433	283.069
WBGene00002260	lbp-8	protein_coding	14.0019	-0.846156	0.515999	0.00405858	0.038022	-1.66444	0.579222	2.65907	0.677607	1.17922	2.55363	4.22706	6.64924	3.37666	3.40727	5.16271	3.8308
WBGene00002263	lea-1	protein_coding	9353.24	0.659855	0.349793	0.0054036	0.0449199	0.965959	0.347226	164.776	213.048	96.294	107.118	67.3124	50.3755	110.95	62.5365	33.5689	67.6429
WBGene00002267	lec-4	protein_coding	179.923	-1.0074	0.286324	2.58936e-05	0.00256131	-1.19784	0.284733	8.3779	7.59324	10.7281	12.0216	25.422	21.1762	22.2351	14.3393	12.9722	17.8844
WBGene00002269	lec-6	protein_coding	2800.86	-0.962167	0.402699	0.00072434	0.0151059	-1.37402	0.406491	222.863	211.501	217.292	215.669	410.865	562.513	1002.07	393.211	378.506	400.982
WBGene00002271	lec-8	protein_coding	2331.67	-0.991586	0.487085	0.00126237	0.0205251	-1.6873	0.523291	140.218	152.318	131.309	119.448	259.22	363.159	1025.97	310.826	323.186	257.068
WBGene00002272	lec-9	protein_coding	1057.99	-0.701541	0.356009	0.0039123	0.0371423	-1.01314	0.351159	91.7821	107.67	124.054	99.254	210.861	214.857	323.029	167.3	162.935	136.372
WBGene00002273	lec-10	protein_coding	1371.5	-1.28161	0.376866	2.31313e-05	0.00242986	-1.71898	0.406158	110.232	93.6824	130.304	123.866	327.002	324.578	622.266	281.052	255.862	266.713
WBGene00002274	lec-11	protein_coding	217.154	-1.58179	0.370141	4.46489e-07	0.000163401	-2.12785	0.421525	6.12139	6.09107	5.13847	10.2877	13.9833	26.2408	42.8039	24.1718	14.4318	20.6761
WBGene00002881	let-756	protein_coding	144.924	-1.3181	0.399442	2.65755e-05	0.00257692	-1.83838	0.437607	3.71558	2.38358	3.58449	4.54021	23.2737	6.55516	10.845	10.6084	8.66082	7.03065
WBGene00002974	lev-1	protein_coding	18.3435	-1.00154	0.589548	0.00123933	0.0202597	-2.34937	0.727432	0.184465	0.0861795	0.224964	0.405971	2.21367	0.59425	0.585614	0.371438	0.738679	0.286594
WBGene00002978	lev-11	protein_coding	4174.54	-0.687859	0.342162	0.0036814	0.0361919	-0.974783	0.335641	35.0894	44.3432	48.8826	40.7565	125.448	60.4023	107.713	61.1706	54.4404	66.3879
WBGene00002990	lin-1	protein_coding	317.271	-0.767151	0.398429	0.00359675	0.035794	-1.16489	0.400097	1.3424	1.37667	1.03817	0.968451	4.64087	1.89857	3.57564	2.06355	1.87926	2.17311
WBGene00002991	lin-2	protein_coding	86.8728	-0.72238	0.401828	0.00544634	0.0450275	-1.13453	0.408194	0.497113	0.57803	0.687086	0.68074	2.68168	0.928014	1.01003	0.823032	0.987957	0.926807
WBGene00003007	lin-18	protein_coding	58.3165	-0.942662	0.411026	0.000950695	0.0179461	-1.37372	0.415683	1.17499	1.75661	1.43296	1.57224	6.62321	2.96994	3.9391	2.6972	2.50944	3.1107
WBGene00003019	lin-33	protein_coding	46.2531	-0.879927	0.469466	0.00264499	0.0305575	-1.49019	0.495699	1.39893	1.53445	1.26101	1.49923	8.69635	2.8939	3.70739	2.63318	1.70494	3.62872
WBGene00003055	lon-1	protein_coding	365.868	-0.732954	0.349667	0.00263481	0.0305064	-1.02801	0.341825	7.51069	10.4692	11.3119	9.50223	23.5146	15.6524	28.1436	14.5863	13.2028	16.9105
WBGene00003090	lys-1	protein_coding	2444.2	-0.991523	0.371497	0.000340192	0.00982054	-1.33365	0.372257	163.595	130.874	197.559	161.801	276.744	442.246	618.07	326.81	312.097	350.938
WBGene00003091	lys-2	protein_coding	808.813	-0.946999	0.387014	0.000657784	0.0141874	-1.31854	0.387055	62.672	42.6939	78.6201	51.7688	108.484	157.324	216.142	125.779	110.926	155.707
WBGene00003092	lys-3	protein_coding	69.992	-1.63922	0.454686	2.1144e-06	0.000499746	-2.62265	0.553049	1.41603	2.0448	3.13985	4.64628	4.23724	20.9584	18.7991	10.498	10.3099	12.0001
WBGene00003093	lys-4	protein_coding	3226.29	-0.78844	0.42709	0.00395491	0.0373304	-1.26132	0.437694	149.502	208.334	167.334	121.879	348.725	518.949	715.467	304.107	224.868	300.135
WBGene00003124	mai-1	protein_coding	100.403	-0.823528	0.376779	0.00168312	0.024263	-1.16717	0.371578	4.91941	4.59656	6.10471	5.62226	19.353	10.0733	11.0692	6.25624	8.29453	11.7461
WBGene00003169	mec-5	protein_coding	55.4694	-1.12118	0.324918	2.89707e-05	0.00262591	-1.39244	0.333007	0.875434	0.939164	1.02809	1.37007	3.23507	2.72378	2.42923	2.44829	1.51478	1.72282
WBGene00003229	mex-3	protein_coding	2876.46	-0.589938	0.220686	0.000714094	0.0149749	-0.717879	0.212132	64.3932	54.1648	52.3848	57.2253	91.5134	85.3948	60.7615	117.086	67.34	104.94
WBGene00003242	mig-6	protein_coding	3377.67	-0.768967	0.393377	0.00335232	0.0346176	-1.15417	0.393454	17.9381	24.1037	22.8696	21.6106	71.88	25.7511	72.9439	33.5112	28.6454	39.6057
WBGene00003243	mig-10	protein_coding	537.094	-0.807223	0.378278	0.00198851	0.0259934	-1.15482	0.373492	1.95501	2.16852	1.73332	1.72104	6.27344	3.0985	5.84859	2.90416	3.31401	3.22561
WBGene00003370	mlc-2	protein_coding	2540.25	-0.738898	0.362423	0.00299345	0.032749	-1.05854	0.356601	298.521	345.836	323.905	328.275	869.774	565.359	1029.44	455.12	379.937	470.022
WBGene00003371	mlc-3	protein_coding	2214.23	-0.704444	0.356265	0.00381785	0.0367375	-1.01614	0.35126	85.907	99.1784	110.648	90.3922	309.453	166.907	259.316	138.727	116.845	145.793
WBGene00003375	mlp-1	protein_coding	135.76	-0.828728	0.316336	0.000518786	0.0123587	-1.05844	0.304951	6.0054	6.45298	7.04923	6.93877	16.0608	12.6681	13.5362	10.1274	13.1264	10.1467
WBGene00003409	mrp-3	protein_coding	258.831	-0.659939	0.2934	0.0020946	0.0266482	-0.870066	0.282812	2.30886	3.4837	3.65007	3.52307	6.24518	4.60263	7.18869	5.02793	3.56131	5.29306
WBGene00003474	mtl-2	protein_coding	955.481	-0.810244	0.430474	0.0034178	0.0349323	-1.29141	0.441141	109.862	328.486	250.625	315.173	437.398	372.815	1030.73	463.256	405.431	335.751
WBGene00003480	klf-3	protein_coding	46.0243	-0.780876	0.407356	0.00351094	0.035343	-1.19999	0.411088	0.972802	1.02258	1.28524	1.32025	3.25208	1.7176	3.60304	2.04045	1.78545	1.66253
WBGene00003482	mua-3	protein_coding	415.846	-0.806416	0.487169	0.00496327	0.0425933	-1.49129	0.530819	1.30506	1.45542	1.58302	1.85919	11.8795	1.47617	3.43923	2.06272	1.92932	3.18529
WBGene00003485	mua-6	protein_coding	394.006	-0.869522	0.44896	0.00248949	0.0295741	-1.40728	0.465274	7.13463	8.74137	13.1956	13.9341	65.4658	12.2941	19.38	14.3187	16.5871	20.2167
WBGene00003520	nas-1	protein_coding	24.8499	0.787573	0.420227	0.00375296	0.0364532	1.24088	0.428153	2.68172	2.46017	1.7839	1.93154	0.601844	0.942448	0.743001	0.63817	0.455585	0.772687
WBGene00003524	nas-5	protein_coding	21.7358	-0.95813	0.475705	0.00152204	0.0229927	-1.60048	0.504813	0.635674	0.593956	1.16285	1.11919	2.53372	1.89029	3.02707	1.43999	2.43946	2.14806
WBGene00003528	nas-9	protein_coding	30.6363	-0.861441	0.524889	0.00369596	0.0362095	-1.72692	0.594873	0.48286	0.563964	0.539798	0.779298	3.6009	1.19656	2.45267	0.526654	0.80566	1.50039
WBGene00003530	nas-11	protein_coding	234.412	-0.991701	0.315069	8.73762e-05	0.00506035	-1.22558	0.312392	7.56416	6.7489	8.87805	9.01203	17.9597	15.4325	22.3887	12.8835	15.8663	16.0111
WBGene00003561	ncr-1	protein_coding	614.674	-1.3663	0.39723	1.52759e-05	0.00182427	-1.9033	0.440103	5.01289	4.85597	4.69114	7.43897	13.5117	16.1236	35.2322	16.5829	10.2964	9.46037
WBGene00003572	ncx-7	protein_coding	95.6493	-0.883057	0.310668	0.000249234	0.00837975	-1.10335	0.301211	1.78117	2.71719	1.9949	2.272	5.04773	4.83723	4.33906	5.37984	3.20239	3.79518
WBGene00003577	ndg-4	protein_coding	369.43	-0.845047	0.303843	0.000313858	0.0093528	-1.05482	0.292714	6.55455	8.82439	9.62668	9.46173	14.1729	17.5001	21.6587	14.9722	13.6881	13.8955
WBGene00003589	nex-2	protein_coding	422.306	-0.735922	0.363211	0.00311168	0.0333244	-1.05753	0.357699	9.24051	9.69769	8.24777	11.4651	16.3581	17.1988	30.8235	10.0449	11.9322	16.0106
WBGene00003590	nex-3	protein_coding	143.291	-1.31047	0.358888	1.0182e-05	0.00139174	-1.71071	0.38763	3.56319	4.92466	5.34131	5.55466	11.9881	19.3152	18.0991	10.4633	13.0795	12.8711
WBGene00003593	nfm-1	protein_coding	302.266	-0.653141	0.35141	0.00589076	0.0470639	-0.963642	0.349932	6.53676	8.35467	5.86533	5.99297	10.8347	12.9168	19.6123	11.9348	10.3529	9.75592
WBGene00003602	nhr-3	protein_coding	194.308	-0.883062	0.314902	0.000279485	0.00880764	-1.11011	0.305513	6.1389	7.47732	6.21662	6.707	16.2374	10.3092	13.4334	11.0368	11.7061	18.343
WBGene00003604	nhr-5	protein_coding	174.349	-1.49054	0.386071	2.69789e-06	0.000612152	-2.05199	0.437285	1.69001	1.05273	1.57441	2.27295	5.35997	7.25911	9.80641	4.77365	2.72582	4.13545
WBGene00003605	nhr-6	protein_coding	229.792	-1.79621	0.349578	3.94753e-09	5.59809e-06	-2.34364	0.398147	2.59495	1.18346	2.44885	4.97671	11.4077	8.86485	14.6717	12.5031	6.22656	5.78829
WBGene00003607	nhr-8	protein_coding	226.418	-0.863585	0.409599	0.00180434	0.0250253	-1.28548	0.411924	5.81377	5.47277	5.23826	5.27076	9.05945	13.5468	22.8643	11.794	9.26604	8.73597
WBGene00003613	nhr-14	protein_coding	120.061	-0.923204	0.371848	0.000636157	0.0139868	-1.25843	0.368423	4.1798	4.82084	4.38063	5.69183	16.9289	6.55455	11.8596	6.04931	8.02018	10.5932
WBGene00003623	nhr-25	protein_coding	129.018	-0.811805	0.472989	0.00448421	0.0405113	-1.43771	0.505894	1.52386	2.82033	1.46529	2.08962	11.2737	3.63825	5.99136	2.18331	4.06814	2.97765
WBGene00003635	nhr-45	protein_coding	250.055	-0.800188	0.370836	0.00191021	0.0256211	-1.13204	0.364721	5.32428	8.39508	5.42792	5.01664	16.2588	11.0396	16.5859	10.6372	9.16128	17.2162
WBGene00003640	nhr-50	protein_coding	39.9488	-1.02522	0.457181	0.000789422	0.0158285	-1.61415	0.480905	1.67237	0.78131	0.611862	0.883335	3.4978	2.52799	3.61027	3.31136	2.30672	3.11794
WBGene00003643	nhr-53	protein_coding	34.4195	-0.922897	0.404672	0.0010358	0.0184422	-1.33527	0.407017	1.03765	2.20352	2.07075	3.40472	6.50106	3.36614	4.0728	2.65924	2.39239	5.5399
WBGene00003645	nhr-55	protein_coding	137.301	-1.63587	0.347386	6.29011e-08	4.46008e-05	-2.1214	0.392101	2.95167	3.28608	2.45086	6.91067	7.68721	13.3994	18.8208	14.9219	7.37688	7.72765
WBGene00003648	nhr-58	protein_coding	46.7602	-1.13125	0.473632	0.000386644	0.0105698	-1.82246	0.513509	1.80719	2.75507	0.811983	2.26076	5.87021	7.49531	10.025	4.69233	3.04707	5.58592
WBGene00003653	nhr-63	protein_coding	32.9968	-1.29348	0.406771	3.93809e-05	0.00313497	-1.8252	0.443971	1.35185	0.842087	0.824322	1.91732	3.78533	3.85246	4.10092	3.47821	1.10273	4.06058
WBGene00003658	nhr-68	protein_coding	350.331	-0.682282	0.376898	0.00602326	0.0474744	-1.04133	0.379146	12.0037	17.8099	14.9608	10.9735	29.5111	35.0577	39.7828	22.909	27.3795	19.4898
WBGene00003680	nhr-90	protein_coding	81.9898	-0.65969	0.351865	0.00555783	0.0454735	-0.969905	0.349794	4.16386	4.47785	4.31153	4.08049	8.64682	7.4175	11.6725	5.93231	6.29205	7.5433
WBGene00003687	nhr-97	protein_coding	952.399	-0.66544	0.337661	0.00432556	0.0394482	-0.947588	0.332092	12.6763	15.5443	17.4024	15.5527	53.9154	24.561	26.4219	19.816	20.9551	21.056
WBGene00003688	nhr-98	protein_coding	25.5014	-0.93486	0.412076	0.00102753	0.0184215	-1.36782	0.416652	0.810903	0.757686	0.77702	1.17276	1.96611	1.42098	2.57434	2.44925	1.31435	1.61982
WBGene00003695	nhr-105	protein_coding	156.902	-0.875006	0.383427	0.00117184	0.0196182	-1.23333	0.379994	3.60534	4.71622	4.74863	3.89326	15.5263	10.6496	11.2321	6.14654	7.50743	8.02125
WBGene00003696	nhr-106	protein_coding	48.892	-0.742242	0.422747	0.00553721	0.0454046	-1.20819	0.435542	2.51544	2.854	2.30077	3.00524	3.97353	5.944	9.35463	3.43701	5.03646	4.85722
WBGene00003697	nhr-107	protein_coding	48.1977	-0.724315	0.385479	0.00453917	0.0408016	-1.09621	0.386256	1.8577	3.15598	2.5745	2.7504	5.81944	5.08479	7.29156	3.65565	4.05768	4.48676
WBGene00003702	nhr-112	protein_coding	13.3748	-0.767371	0.580363	0.00601871	0.0474744	-2.095	0.762718	0.269511	0.503647	0.438242	0.553598	1.84815	0.801439	3.99283	1.35672	0.959326	0.921196
WBGene00003705	nhr-115	protein_coding	15.9771	-1.07246	0.46631	0.000585457	0.0132784	-1.71005	0.497359	0.20313	0.166074	0.154829	0.245876	0.652944	0.585165	0.548138	0.562404	0.440603	0.520727
WBGene00003707	nhr-117	protein_coding	69.762	-1.05965	0.406438	0.000332386	0.00969388	-1.50079	0.418204	1.9837	3.06789	2.00211	2.46889	9.07653	6.55996	5.47238	3.65003	4.74791	9.37345
WBGene00003720	nhr-130	protein_coding	86.9686	-0.771768	0.360758	0.00214574	0.0270088	-1.08474	0.35342	3.14128	3.47423	3.90912	3.44255	9.42972	7.86371	9.0363	4.96985	5.04874	5.91629
WBGene00003721	nhr-131	protein_coding	70.2391	-0.779865	0.396719	0.00316712	0.0335177	-1.17219	0.397214	1.89738	2.54848	3.03705	2.14007	6.34293	5.50995	6.85177	4.11904	2.92837	6.85378
WBGene00003727	nhr-137	protein_coding	173.007	-1.23751	0.279637	7.36375e-07	0.000222733	-1.45094	0.293029	1.39983	2.22146	2.22201	2.87536	5.1653	5.07115	4.45809	4.49648	5.60553	4.80537
WBGene00003729	nhx-1	protein_coding	12.6323	-0.815976	0.567406	0.00476628	0.0415	-1.98741	0.704152	0.0378797	0.212363	0.277177	0.266771	1.16891	0.53505	0.962043	0.41951	0.303375	0.6356
WBGene00003730	nhx-2	protein_coding	372.25	-0.921454	0.313242	0.000176761	0.00719212	-1.14704	0.305869	7.69056	11.8382	13.8881	13.4535	25.963	29.2096	28.2963	19.6053	17.3065	17.6929
WBGene00003738	nid-1	protein_coding	952.998	-0.831384	0.307423	0.000402608	0.0108464	-1.04695	0.295885	10.5058	13.8186	17.1289	15.9168	33.6714	23.2965	35.9574	21.2678	19.8913	24.9458
WBGene00003745	nlp-7	protein_coding	49.9354	-0.758676	0.43752	0.00542688	0.0449729	-1.2667	0.455561	5.10291	4.41483	6.45373	4.4922	16.9132	9.97577	17.76	9.51408	11.1001	7.92814
WBGene00003747	nlp-9	protein_coding	21.6297	-1.00558	0.593311	0.00117871	0.0196415	-2.39071	0.736968	0.378291	0.176732	0.615125	0.888046	5.38276	1.21866	2.48195	0.698248	0.925738	1.05792
WBGene00003751	nlp-13	protein_coding	27.9643	-0.789326	0.634046	0.00282554	0.031913	-2.88304	0.965486	0.856037	0.444365	0.347993	0.753587	18.3933	1.27279	2.53645	0.957619	1.01569	1.41865
WBGene00003754	nlp-16	protein_coding	15.9341	-0.610159	0.627692	0.00505796	0.0430533	-3.3996	1.21271	0.0677528	0.126613	0.0413139	0.0894663	4.21633	0.251844	0.516221	0.20464	0.0904374	0.126317
WBGene00003758	nlp-20	protein_coding	14.4958	-0.88074	0.585227	0.00289489	0.0320247	-2.18913	0.734931	0.899546	0.140085	1.09704	1.31982	6.477	1.89476	2.47499	1.20755	2.00121	4.61201
WBGene00003762	nlp-24	protein_coding	129.015	-0.813717	0.484774	0.00466342	0.0412045	-1.48742	0.525699	17.4839	10.891	22.6147	24.4864	125.617	30.1314	26.5754	16.5359	34.6531	42.4744
WBGene00003765	nlp-27	protein_coding	93.708	-1.03916	0.350093	0.000138455	0.00628619	-1.3439	0.352644	9.66329	10.3504	15.8089	19.0884	36.1227	28.5603	39.8062	18.7461	21.393	21.5314
WBGene00003766	nlp-28	protein_coding	173.22	-1.02122	0.45481	0.000798262	0.0159161	-1.60073	0.477344	35.9157	34.2804	23.0779	42.4965	61.5724	96.4662	191.75	55.2119	53.0958	61.2005
WBGene00003767	nlp-29	protein_coding	122.547	-0.964652	0.443772	0.00113111	0.0192762	-1.49481	0.459136	21.6382	25.3583	19.6798	23.2457	54.323	67.0714	114.102	35.078	35.247	48.205
WBGene00003771	nlp-33	protein_coding	60.078	-0.918829	0.489408	0.00220288	0.0274828	-1.61165	0.526439	7.55015	12.1853	8.78924	13.5952	69.8958	23.4723	31.3779	14.5119	12.8266	16.9556
WBGene00003773	nlt-1	protein_coding	371.796	-0.74632	0.441765	0.0061507	0.0480696	-1.26989	0.463523	36.4068	46.959	41.5042	40.5847	78.9677	91.3462	204.525	57.7704	63.6507	59.5761
WBGene00003786	npa-1	protein_coding	3719.94	-0.686592	0.34805	0.0040571	0.038022	-0.984861	0.342717	60.1331	77.6408	75.288	86.2891	151.267	110.602	227.049	105.337	64.7323	114.563
WBGene00003813	nrf-6	protein_coding	857.365	-0.877108	0.325578	0.000389311	0.0106172	-1.12173	0.316227	16.4751	23.2503	27.9	24.7985	35.7369	56.6703	60.8664	49.4175	35.0377	37.1216
WBGene00003846	odd-2	protein_coding	40.5577	-0.759622	0.472831	0.00658236	0.0496566	-1.39277	0.512564	3.06526	3.54602	2.67016	2.56991	12.3116	6.83631	11.6774	4.55567	6.81925	4.62627
WBGene00003860	oig-2	protein_coding	140.769	-0.794824	0.318816	0.000790169	0.0158285	-1.03003	0.306902	6.89662	10.0988	11.1725	11.4175	15.4585	19.1309	20.7834	13.3688	18.6862	17.5597
WBGene00003877	pept-1	protein_coding	882.892	-0.972672	0.322492	0.000133133	0.0061398	-1.21723	0.318599	10.6042	16.7257	20.36	17.0917	52.7575	29.9017	34.3912	35.0482	30.7029	28.0416
WBGene00003891	osm-11	protein_coding	1933.24	-0.915829	0.350387	0.000457502	0.011769	-1.20675	0.344345	146.21	122.275	131.161	156.249	439.132	189.085	412.099	200.873	227.066	245.398
WBGene00003893	ost-1	protein_coding	1626.8	-0.677531	0.354905	0.0048595	0.0420426	-0.990707	0.351788	43.8992	51.6189	54.8361	50.9565	161.521	69.7808	129.427	64.7113	59.5863	77.1396
WBGene00003929	pat-2	protein_coding	237.02	-0.804317	0.438812	0.00382957	0.0367826	-1.31131	0.453449	2.96935	3.3858	3.52919	4.45262	20.0083	4.28399	7.57329	4.18028	4.83685	5.93477
WBGene00003934	pat-10	protein_coding	2517.92	-0.891565	0.328456	0.000359375	0.0100919	-1.14141	0.319879	144.437	178.051	205.809	194.615	428.6	472.069	499.987	305.738	199.382	296.878
WBGene00003941	pbo-1	protein_coding	207.737	-0.673353	0.364969	0.00572137	0.0463304	-1.00795	0.364759	3.79997	4.50536	4.79001	4.52584	8.60571	10.564	12.7732	5.46543	5.79686	5.62599
WBGene00003943	pbo-4	protein_coding	92.4588	-0.9964	0.392225	0.000463366	0.0118132	-1.38738	0.396271	1.61964	2.14684	1.74555	2.25476	6.27651	5.90836	6.26584	2.80624	2.51386	3.61653
WBGene00003956	pcp-1	protein_coding	375.621	-1.03955	0.343433	0.000117204	0.00580648	-1.3311	0.345571	9.95383	14.5395	14.2136	15.4177	34.0208	32.5969	46.8001	23.7218	21.1911	23.9019
WBGene00003958	pcp-3	protein_coding	515.504	-0.830924	0.377467	0.00159069	0.0235592	-1.17587	0.372392	9.55678	11.2475	16.7137	13.246	49.8205	22.0094	24.7364	22.6828	25.5673	16.0736
WBGene00003959	pcp-4	protein_coding	100.022	-0.753976	0.430434	0.00534896	0.0446534	-1.24085	0.445512	0.985349	0.780579	1.93314	1.41428	6.25753	2.00649	1.74088	2.28602	2.05867	2.57588
WBGene00003978	pes-4	protein_coding	203.519	-0.875301	0.431617	0.00205476	0.0263701	-1.35891	0.440889	2.76009	2.87369	2.98137	2.93886	12.1945	6.11663	11.1824	4.3403	4.17544	4.09218
WBGene00003982	pes-9	protein_coding	1773.4	-0.615408	0.198249	0.000153163	0.006709	-0.71723	0.189449	116.106	116.473	134.865	138.188	182.257	216.98	202.616	189.776	128.239	187.914
WBGene00003986	mct-4	protein_coding	425.606	-0.862854	0.294387	0.000193839	0.00753119	-1.05836	0.283978	4.29899	4.73918	6.34657	5.62693	13.2272	7.41516	11.5647	10.1751	7.97832	9.75503
WBGene00003987	pes-23	protein_coding	135.028	-0.792412	0.318917	0.000812645	0.0161179	-1.02792	0.306984	4.54885	5.24013	6.61146	5.48555	8.90936	12.693	11.0781	9.47324	10.3139	9.99107
WBGene00003991	pfn-3	protein_coding	105.767	-0.964594	0.370109	0.00042387	0.0112093	-1.30011	0.36885	5.20777	8.15055	9.52669	10.5444	28.391	14.6151	17.8556	11.4039	18.4212	13.7143
WBGene00003995	pgp-1	protein_coding	195.981	-0.829472	0.368923	0.00142129	0.0219382	-1.1561	0.36238	2.5089	1.6029	3.50429	2.68056	5.69075	4.41581	3.92118	4.0588	5.69601	8.23566
WBGene00003996	pgp-2	protein_coding	639.174	-0.686363	0.235218	0.000248588	0.00837975	-0.818341	0.223364	6.13848	7.8985	10.0373	9.14727	14.6565	13.0275	13.478	11.9634	10.0705	15.2167
WBGene00003997	pgp-3	protein_coding	164.468	-1.07983	0.404399	0.000270633	0.00872252	-1.5209	0.417612	2.00539	2.32711	3.43182	3.07518	9.94787	6.0836	11.172	4.8196	3.45396	7.14594
WBGene00003999	pgp-5	protein_coding	199.323	-1.22917	0.386067	4.88924e-05	0.00342398	-1.67119	0.411536	2.67438	2.31822	3.57589	3.46055	4.60693	9.19834	9.94279	7.52618	6.10736	14.9582
WBGene00004000	pgp-6	protein_coding	66.5063	-1.20672	0.494215	0.000239071	0.00837118	-2.03255	0.553271	0.696598	0.602669	0.534892	0.386108	1.72498	2.10982	2.06403	2.83131	1.41196	5.05059
WBGene00004004	pgp-10	protein_coding	40.1331	-0.827484	0.579462	0.00419625	0.0388307	-2.10243	0.734342	0.459158	0.34322	0.139991	0.565889	4.43959	0.665627	1.39937	0.416052	0.490313	0.577831
WBGene00004013	pha-4	protein_coding	345.805	-0.828409	0.424873	0.00281228	0.0318732	-1.29238	0.432588	4.06764	5.34535	3.20985	3.71487	15.0357	6.96966	15.5789	5.73778	7.78137	7.34029
WBGene00004020	pho-1	protein_coding	413.91	-1.07409	0.273225	5.80316e-06	0.000954157	-1.25269	0.276322	11.7496	10.4377	18.8468	16.4578	34.4118	33.4335	29.9143	29.5446	24.3365	33.2363
WBGene00004024	php-3	protein_coding	88.8793	-0.730853	0.430367	0.00642556	0.0489577	-1.22127	0.448135	1.96228	3.11695	2.51275	2.02974	9.58754	3.71993	7.78697	4.00063	4.58374	4.34439
WBGene00004025	phy-2	protein_coding	93.8689	-0.829418	0.437832	0.00311981	0.0333244	-1.33194	0.450636	1.40846	1.7445	1.87746	1.9896	9.23162	3.23862	3.95145	1.97865	2.75446	3.1755
WBGene00004030	pin-2	protein_coding	42.0004	-1.00556	0.472293	0.00103478	0.0184422	-1.64505	0.501403	1.10961	1.23119	1.60695	1.15996	3.42408	6.03212	5.72428	2.8627	2.49939	3.36169
WBGene00004033	pkc-2	protein_coding	437.132	-0.654598	0.316091	0.0034484	0.0351289	-0.900963	0.308058	2.25848	2.1879	2.48718	2.09458	6.03697	3.285	5.14124	3.56665	2.94408	3.45726
WBGene00004052	parg-2	protein_coding	19.8253	-1.18019	0.577589	0.000329358	0.00968785	-2.52798	0.70397	0.429019	0.286331	0.224232	0.323721	0.88259	1.95921	1.71222	1.11069	1.63617	3.42795
WBGene00004057	pmk-3	protein_coding	226.63	-1.20601	0.29945	3.61486e-06	0.000732333	-1.4479	0.312561	4.19771	4.87628	4.01243	5.75939	10.6195	13.1574	15.3673	10.1278	8.02615	9.62401
WBGene00004058	pmp-1	protein_coding	116.456	-0.98853	0.326108	0.000124735	0.00599625	-1.24098	0.323455	2.57144	2.74593	5.248	4.98937	10.2022	10.4946	6.39749	6.34023	6.51456	6.50634
WBGene00004059	pmp-2	protein_coding	206.147	-0.658916	0.318945	0.00345281	0.0351289	-0.909336	0.310963	5.64996	6.85083	6.10142	5.39143	13.7971	14.3644	12.4325	9.07534	6.21755	10.9759
WBGene00004062	pmp-5	protein_coding	1312.51	-0.852898	0.264208	7.35291e-05	0.0045584	-1.00766	0.254166	27.294	35.8361	51.3591	45.952	89.5942	76.1319	69.2632	63.7329	62	67.01
WBGene00004096	pqm-1	protein_coding	531.07	-0.882481	0.376046	0.000982141	0.0181743	-1.22457	0.371579	21.6427	25.8397	18.1137	19.177	41.1047	40.0663	77.6898	42.2267	35.7808	52.0861
WBGene00004131	pqn-44	protein_coding	922.002	-0.791824	0.362467	0.00182423	0.0250253	-1.10679	0.35503	7.9186	8.18249	7.59492	6.71676	23.1063	12.9592	23.2535	12.2078	11.7993	13.5074
WBGene00004169	pqn-89	protein_coding	243.246	-1.07312	0.397598	0.000257891	0.00847023	-1.49431	0.408918	4.34565	4.58103	4.48439	5.29694	10.9267	11.6524	21.4133	9.72266	9.46942	6.92474
WBGene00004172	pqn-92	protein_coding	133.179	-0.937956	0.398556	0.000840916	0.0164369	-1.33639	0.40024	3.06494	2.90005	2.46035	2.59567	7.06351	6.14339	11.2328	5.46846	4.76435	5.64188
WBGene00004183	prk-2	protein_coding	66.1918	-0.808634	0.411106	0.00289368	0.0320247	-1.23557	0.414786	0.665684	0.922272	1.03579	0.929542	2.4792	1.50171	2.85663	1.17864	1.28689	2.39658
WBGene00004184	T19D2.2	protein_coding	229.898	-0.813941	0.403279	0.00254828	0.030021	-1.22033	0.404413	5.4046	7.59847	7.26877	6.66979	25.9778	10.2888	21.2949	10.6793	10.7875	10.6883
WBGene00004193	prx-3	protein_coding	123.964	-0.792724	0.363223	0.00182976	0.0250406	-1.10917	0.355896	4.83376	6.49251	6.07921	5.91746	10.6433	14.374	15.921	10.3416	10.888	7.74465
WBGene00004194	prx-5	protein_coding	130.542	-0.734122	0.386849	0.00422611	0.0389798	-1.10786	0.387258	6.10078	7.00996	6.93748	6.74959	12.2115	15.9353	22.9274	9.37939	9.02378	11.0668
WBGene00004198	prx-13	protein_coding	79.749	-0.806667	0.418306	0.00315573	0.0334623	-1.25319	0.424503	3.11808	5.32745	3.694	3.84287	8.79716	12.12	13.8018	6.09916	7.01604	6.89289
WBGene00004216	ptr-1	protein_coding	27.3968	-0.996538	0.526073	0.00140733	0.0217533	-1.88255	0.58956	0.34879	0.570325	0.478537	0.959523	3.54286	1.10201	2.15922	0.614533	0.640159	1.74762
WBGene00004221	ptr-6	protein_coding	27.6613	-0.91707	0.472748	0.0020394	0.0262924	-1.54227	0.500017	0.439797	0.616401	0.402265	0.806588	2.86508	1.33506	1.39621	0.922472	0.782729	0.785783
WBGene00004222	ptr-8	protein_coding	110.641	-1.0005	0.411442	0.000589308	0.0132784	-1.44174	0.41954	1.92371	2.77109	2.10168	2.54022	11.7489	4.73729	6.41249	3.55078	3.58422	5.75339
WBGene00004226	ptr-12	protein_coding	51.9729	-0.805168	0.503109	0.00526466	0.0442099	-1.56356	0.560342	0.476252	0.50304	0.555559	0.729138	4.19593	0.939015	1.20955	0.604574	0.856824	1.00373
WBGene00004227	ptr-13	protein_coding	145.323	-0.648998	0.325482	0.0042741	0.0391994	-0.912171	0.319254	2.766	2.97066	3.87732	3.91834	6.05003	5.03439	8.63982	4.76938	4.11648	4.26776
WBGene00004228	ptr-14	protein_coding	94.5366	-0.798858	0.434498	0.00386616	0.0369727	-1.29295	0.447563	1.26335	1.70203	1.68404	1.26734	6.73927	2.31523	3.61897	2.27766	2.39225	5.03938
WBGene00004234	ptr-20	protein_coding	38.8629	-0.851709	0.405239	0.00189623	0.0255197	-1.26223	0.406381	0.530888	0.936978	0.467598	1.09049	2.03263	0.898976	1.98502	1.15808	0.944849	1.53965
WBGene00004235	ptr-21	protein_coding	674.423	-0.606231	0.252134	0.00155173	0.0232035	-0.768431	0.242803	13.5922	12.7002	14.9286	14.8677	25.822	20.7116	28.0351	18.8265	14.5361	21.3107
WBGene00004236	ptr-22	protein_coding	37.3882	-0.934077	0.533599	0.00223665	0.0277585	-1.85081	0.605461	0.197896	0.197236	0.193075	0.0812988	1.04493	0.872909	0.904683	0.411765	0.510698	0.491937
WBGene00004238	ptr-24	protein_coding	523.786	-0.961537	0.267862	2.04329e-05	0.0022506	-1.123	0.263608	4.31782	5.19566	5.90701	5.73666	11.1116	10.3879	12.3015	9.81723	8.97488	10.1443
WBGene00004310	ras-1	protein_coding	160.816	-0.735623	0.433402	0.00632137	0.048621	-1.23451	0.452098	2.02211	2.31399	1.99501	1.44008	7.9927	3.80041	7.15523	3.06522	3.39667	3.38875
WBGene00004311	ras-2	protein_coding	112.609	-0.904868	0.377336	0.00082055	0.016165	-1.25083	0.373854	3.80212	3.67303	4.95123	4.3115	13.4562	8.04854	12.275	7.20178	8.17182	6.60802
WBGene00004321	rcn-1	protein_coding	207.222	-0.675799	0.36779	0.00577787	0.0465421	-1.01598	0.36809	11.9768	13.3264	11.9303	13.2798	30.2814	18.3513	38.4285	15.0957	18.3054	18.1532
WBGene00004349	rgs-6	protein_coding	31.876	-0.735512	0.364041	0.00315894	0.0334623	-1.05888	0.35872	0.390187	0.36458	0.428266	0.532409	6.00021	0.609152	1.01574	0.746395	0.624992	0.854761
WBGene00004358	rhr-1	protein_coding	903.989	-0.673632	0.327303	0.00338614	0.0347654	-0.93599	0.319416	37.5278	45.5449	48.1757	46.1394	98.4632	71.2681	120.751	64.0606	49.716	61.3519
WBGene00004359	rhr-2	protein_coding	12.9775	-0.790222	0.563688	0.00568894	0.0461667	-1.94341	0.70281	0.141643	0.463216	0.431851	0.498766	2.84107	1.52685	0.989272	0.641727	1.03987	0.726211
WBGene00004369	rig-1	protein_coding	135.232	-0.893609	0.394668	0.00116553	0.0196182	-1.279	0.393879	1.086	1.22911	1.1752	1.48117	5.20778	1.94447	3.30201	1.77097	1.89878	1.8251
WBGene00004423	rpl-11.2	protein_coding	1807.19	-0.959357	0.393026	0.000646784	0.0140922	-1.34673	0.394796	145.969	194	204.289	208.771	902.788	307.187	542.17	285.51	273.423	340.351
WBGene00004438	rpl-25.1	protein_coding	1186.79	-1.04611	0.425269	0.000479752	0.0119622	-1.53715	0.440214	142.29	146.391	152.857	169.803	699.049	267.317	692.752	224.971	259.527	279.888
WBGene00004750	sea-1	protein_coding	221.6	0.638392	0.256588	0.00110222	0.0191054	0.801554	0.245646	41.4029	31.2873	29.4347	29.2254	18.7425	16.5246	10.0549	16.6161	14.3893	16.7187
WBGene00004789	sgk-1	protein_coding	262.098	-0.809317	0.372974	0.00181257	0.0250253	-1.14526	0.367149	3.07787	3.73864	3.69999	2.69016	7.30428	7.91046	10.9717	7.01656	4.72465	6.70154
WBGene00004809	skr-3	protein_coding	181.129	-0.79874	0.382888	0.00227903	0.0280655	-1.15711	0.379226	21.1957	18.7623	21.0875	18.168	38.8232	50.451	68.4697	31.2609	29.5332	38.3036
WBGene00004810	skr-4	protein_coding	113.498	-1.20568	0.498688	0.000247347	0.00837975	-2.05287	0.56013	5.95796	7.79374	9.93023	5.76941	21.4496	36.0247	62.7962	27.5929	22.0027	19.624
WBGene00004831	slo-2	protein_coding	83.9034	-0.868939	0.439703	0.00232141	0.0281673	-1.37698	0.452107	0.60842	0.594933	0.69023	0.784723	3.40568	1.29382	1.88661	1.26785	0.661035	0.976048
WBGene00004859	sma-5	protein_coding	237.465	-1.13569	0.384616	0.000116225	0.00578322	-1.54141	0.399956	2.22361	2.94833	2.09196	2.01342	7.01419	6.53357	9.84255	5.56483	4.49456	7.46217
WBGene00004875	smd-1	protein_coding	1192.84	-0.78928	0.286965	0.00036966	0.0102538	-0.976644	0.274273	34.0963	53.9699	43.7248	58.1464	92.5651	59.5532	111.835	75.7872	57.4583	74.0609
WBGene00004878	smf-3	protein_coding	42.499	-0.851426	0.475081	0.00337866	0.0347515	-1.48308	0.505996	0.654625	0.425505	0.728924	0.701558	1.58092	2.20055	2.74685	0.802352	0.835811	1.37966
WBGene00004913	snn-1	protein_coding	17.0807	-0.859743	0.625121	0.00227868	0.0280655	-2.67497	0.876671	0.0637063	0.0892882	0.0388464	0.0981435	1.52355	0.201282	0.242695	0.272593	0.127554	0.193006
WBGene00004949	sox-2	protein_coding	199.121	-0.731757	0.428316	0.00628553	0.0485037	-1.21582	0.444948	2.79676	4.56626	2.90814	3.23954	12.9607	5.75601	11.4396	3.82353	5.77657	5.324
WBGene00004979	sph-1	protein_coding	172.188	-0.698603	0.303344	0.00164086	0.0238661	-0.9184	0.291691	13.0918	10.6542	14.0347	12.5474	19.005	29.7476	23.9988	19.1334	20.2937	20.5697
WBGene00004988	spp-3	protein_coding	1683.71	-0.893082	0.434733	0.00183546	0.0250883	-1.38686	0.445128	292.296	339.245	277.622	294.758	603.069	946.347	1456.62	534.094	497.352	400.624
WBGene00004989	spp-4	protein_coding	248.203	-0.81866	0.46468	0.00407582	0.0381205	-1.41244	0.491756	35.1187	57.872	30.759	48.6221	68.3065	130.065	214.467	62.3578	73.7248	53.8678
WBGene00004990	spp-5	protein_coding	4205.46	-0.865775	0.480642	0.00312535	0.0333244	-1.51943	0.514166	715.184	808.06	662.907	663.614	1362.61	2400.34	4538.68	1176.63	1219.21	970.778
WBGene00004999	spp-14	protein_coding	1790.66	-1.11244	0.380214	0.000132384	0.0061398	-1.50045	0.392585	360.052	317.1	303.542	387.83	834.912	986.671	1581.74	582.602	500.319	709.484
WBGene00005001	spp-16	protein_coding	122.263	-0.803619	0.396858	0.00258826	0.0303974	-1.19458	0.396497	10.1807	13.26	9.97032	12.4929	18.4054	32.5677	38.3927	17.8597	18.1192	16.2487
WBGene00005002	spp-17	protein_coding	2225.2	-1.27004	0.326947	5.32278e-06	0.000934102	-1.58148	0.347452	204.467	203.206	240.038	288.904	445.704	693.848	963.049	494.265	456.255	558.715
WBGene00005444	srh-237	protein_coding	108.012	-0.75593	0.336297	0.00168119	0.024263	-1.02386	0.32592	7.45742	7.57924	12.6049	10.7112	18.0331	24.413	14.6202	14.0942	18.5115	14.1474
WBGene00005649	srp-8	protein_coding	21.9932	-0.849709	0.486453	0.00361296	0.0358032	-1.52778	0.52499	0.91136	1.33815	1.90534	1.37535	2.14272	4.25871	4.95988	4.19454	3.30192	4.00507
WBGene00005653	srr-2	protein_coding	11.9037	-1.4195	0.627014	2.03354e-05	0.0022506	-3.72956	0.875241	0.0923476	0	0.112622	0.853602	0.56994	0.892488	0.996786	1.16219	0.1849	0.731726
WBGene00005655	srr-4	protein_coding	98.2734	-0.954644	0.458478	0.00138596	0.0215769	-1.53257	0.479293	2.29247	3.23683	1.73959	2.24234	13.9912	4.88557	7.50424	3.6416	4.28403	6.98093
WBGene00005657	srr-6	protein_coding	211.233	-1.63418	0.392702	4.95118e-07	0.000174677	-2.29552	0.456529	5.12804	5.33138	3.34715	8.32923	6.68633	32.4849	22.7458	23.633	18.5104	24.9788
WBGene00005712	srv-1	protein_coding	91.5973	-0.65246	0.3482	0.00569346	0.0461703	-0.95678	0.346041	3.92148	7.72652	4.15864	5.77862	8.94427	10.5838	10.3925	10.4712	10.0137	6.27803
WBGene00006220	str-176	protein_coding	67.9906	-0.682048	0.352185	0.00448819	0.0405113	-0.989083	0.348067	2.61896	2.60668	2.49961	3.00721	6.61763	5.71399	6.28997	3.84051	2.88786	3.23747
WBGene00006342	sup-37	protein_coding	346.191	-1.04654	0.421897	0.00045852	0.011769	-1.52774	0.436012	4.11937	4.78723	4.08181	4.32897	25.6353	7.27324	14.2873	8.47619	8.07606	9.07208
WBGene00006372	syx-2	protein_coding	93.4229	-1.37546	0.347438	3.09536e-06	0.000675325	-1.76897	0.379251	2.16897	1.8623	2.85963	2.88988	6.4519	9.9362	8.41177	6.19703	5.5556	8.47008
WBGene00006407	lim-9	protein_coding	549.295	-0.724323	0.37178	0.00387162	0.0369727	-1.06547	0.368875	1.18303	1.34033	1.79968	1.48778	5.18127	2.25234	3.62223	2.05843	2.05231	1.92895
WBGene00006408	tag-18	protein_coding	445.683	-0.595776	0.311456	0.00615914	0.0480696	-0.844739	0.30839	26.7636	33.3753	40.2596	35.2033	56.4514	49.935	82.7834	41.7289	46.9839	51.4507
WBGene00006438	nrfl-1	protein_coding	775.776	-0.733579	0.309711	0.00126408	0.0205251	-0.959203	0.297518	6.08491	7.54534	8.7559	7.08383	16.4226	13.3912	17.7649	12.4529	10.798	10.7615
WBGene00006452	heh-1	protein_coding	466.239	-0.784863	0.365355	0.00203178	0.0262834	-1.10622	0.358515	41.9425	47.3425	44.0569	42.0435	69.9099	109.588	140.929	69.6601	71.9229	72.3462
WBGene00006454	aex-4	protein_coding	49.622	-1.27552	0.389866	3.33985e-05	0.00283489	-1.7472	0.421117	1.26196	1.06684	1.46574	2.53927	2.16345	5.71835	5.41805	3.0251	3.28876	3.58518
WBGene00006464	bath-47	protein_coding	46.5336	-1.02776	0.499317	0.00102038	0.0184215	-1.78795	0.544302	1.13264	0.952481	1.17412	0.947236	3.96118	2.7366	6.54429	3.99121	2.64577	1.79493
WBGene00006470	tag-120	protein_coding	214.718	-1.4431	0.403394	7.55049e-06	0.00116415	-2.04256	0.456179	3.59258	4.42913	3.34685	4.65609	8.98184	25.7435	21.2264	14.2169	9.65747	10.419
WBGene00006530	tba-4	protein_coding	434.871	-0.947236	0.281738	4.51131e-05	0.00330199	-1.12675	0.276192	19.0719	29.6667	38.0604	34.4374	51.4963	65.6558	55.8683	62.6233	51.4935	67.6801
WBGene00006538	tbb-4	protein_coding	21.1368	-0.783684	0.603107	0.00454231	0.0408016	-2.36526	0.833478	0.196891	0.674555	0.320157	0.519981	6.14325	1.65889	1.83352	0.264306	1.31406	1.16242
WBGene00006587	tnt-2	protein_coding	2806.04	-0.664319	0.34977	0.00517033	0.043709	-0.969592	0.34675	135.538	156.353	163.337	145.117	328.306	220.864	466.486	210.753	177.917	255.988
WBGene00006603	tps-2	protein_coding	848.112	-0.699541	0.28302	0.00100422	0.018346	-0.88956	0.270437	10.7289	9.32647	9.76267	11.7842	27.0943	13.9396	17.8845	11.8887	11.5056	20.235
WBGene00006609	tre-3	protein_coding	393.531	-0.928979	0.393618	0.000847744	0.01647	-1.3144	0.39392	5.20372	6.20604	5.6127	4.97227	9.979	15.8435	22.0489	12.795	9.07517	10.5549
WBGene00006610	tre-4	protein_coding	52.1273	-0.719681	0.359644	0.0034556	0.0351289	-1.03606	0.354328	1.36946	1.5195	1.40916	1.61997	2.81729	2.44976	3.80412	2.02506	2.62771	2.59308
WBGene00006627	tsp-1	protein_coding	113.047	-1.72577	0.424831	3.69271e-07	0.000144461	-2.60179	0.511745	3.81326	2.72465	2.87234	5.72647	8.53694	26.3475	31.4751	16.8247	12.2759	13.1732
WBGene00006628	tsp-2	protein_coding	70.9932	-1.36873	0.459544	4.19611e-05	0.00321193	-2.14929	0.524677	6.2336	2.91225	2.40069	5.77639	7.76186	23.9026	25.414	11.8913	12.4811	15.4448
WBGene00006634	tsp-8	protein_coding	42.8447	-0.812257	0.508966	0.00507629	0.0431713	-1.59865	0.570508	0.785358	1.20556	1.36826	1.67903	9.40546	2.71073	2.56448	1.75083	1.49758	1.93484
WBGene00006636	tsp-10	protein_coding	33.5286	-1.10096	0.484534	0.000532618	0.0125061	-1.82394	0.526573	0.918448	2.23125	0.560046	1.69791	5.00706	7.03276	4.43196	3.42136	2.8197	2.91097
WBGene00006696	twk-46	protein_coding	42.3467	-0.971411	0.456906	0.00120158	0.0199006	-1.5468	0.477627	0.307256	0.552098	0.576481	0.416128	1.26419	1.63408	1.92085	0.99942	0.914903	1.38804
WBGene00006743	unc-3	protein_coding	19.7262	-0.759081	0.589717	0.00589661	0.0470774	-2.20045	0.799153	0.0959026	0.0896088	0.116958	0.0562834	1.26597	0.237653	0.527728	0.386218	0.27736	0.134099
WBGene00006760	unc-23	protein_coding	289.048	-0.819518	0.370256	0.00158801	0.0235503	-1.14925	0.363907	7.0556	6.88463	9.53045	8.45193	25.1256	10.9221	20.8113	13.5327	15.7959	10.8232
WBGene00006764	unc-27	protein_coding	1683.76	-0.710807	0.333747	0.00255335	0.0300495	-0.979207	0.324569	134.61	149.367	179.893	156.55	335.78	277.364	443.458	216.342	178.58	254.417
WBGene00006798	unc-64	protein_coding	309.204	-0.678986	0.368375	0.00564729	0.0459272	-1.01986	0.3685	4.82793	4.7008	4.18205	3.77348	14.9678	8.18466	11.3449	6.17815	5.75177	6.81391
WBGene00006863	gyg-1	protein_coding	224.398	-0.876099	0.431478	0.00203908	0.0262924	-1.35932	0.440697	5.00234	6.26232	6.27828	6.54137	31.7221	8.80967	17.4534	8.41021	9.33511	10.6845
WBGene00006875	vab-9	protein_coding	68.43	-1.08711	0.44511	0.000427884	0.0112369	-1.65386	0.469544	3.08634	4.22269	2.82295	4.17249	14.3993	8.35833	17.7765	7.21342	6.0324	6.88438
WBGene00006895	ver-2	protein_coding	16.7065	-0.863839	0.477782	0.00312493	0.0333244	-1.506	0.509614	0.351247	0.281311	0.611947	0.662594	1.34196	1.49214	1.01951	0.909348	1.07166	0.654859
WBGene00006902	vet-6	protein_coding	269.338	0.624237	0.290434	0.00304354	0.0329697	0.835482	0.281943	33.1235	27.1347	15.7094	20.7557	15.616	13.6803	8.68996	11.0004	9.51822	9.48835
WBGene00006914	vha-5	protein_coding	488.984	-0.789219	0.394287	0.0028439	0.031913	-1.17488	0.39371	9.94027	13.8218	17.5232	16.7962	68.1324	22.3445	24.7072	18.6876	17.9218	27.3595
WBGene00006915	vha-6	protein_coding	2242.14	-0.762323	0.304267	0.000806882	0.0160598	-0.976859	0.291563	58.8081	75.796	87.3365	83.9419	178.331	119.77	189.072	118.664	88.0307	117.721
WBGene00006923	vhp-1	protein_coding	1888.98	-0.907224	0.30305	0.000152893	0.006709	-1.11624	0.294807	10.2215	11.7702	9.62356	12.1508	19.9914	16.0874	30.7131	19.4134	16.2021	24.2236
WBGene00006925	vit-1	protein_coding	143579	-0.988602	0.339421	0.000176287	0.00719212	-1.26522	0.337321	1699.22	2707.04	2829.41	3799.29	3662.78	3461.66	8289.35	5232.05	4960.1	5486.66
WBGene00006926	vit-2	protein_coding	609311	-0.723229	0.41056	0.00584893	0.046928	-1.1582	0.420227	11593.6	12047.5	10843.1	12035.5	19032.7	14217.3	50061.4	18840.3	17900.9	20105.1
WBGene00006927	vit-3	protein_coding	70547.1	-1.02564	0.415019	0.000500059	0.0122004	-1.48205	0.425788	945.535	1171.42	1167.54	1225.17	1880.49	2077.23	5848.02	2599.28	2125.64	2431.5
WBGene00006928	vit-4	protein_coding	51922.5	-1.09253	0.402196	0.000234	0.00832397	-1.53127	0.416201	740.933	791.529	823.038	938.611	1609.17	1395.39	4293.14	1818.05	1596.39	1850.85
WBGene00006930	vit-6	protein_coding	727338	-0.720856	0.413921	0.00613676	0.0480149	-1.1654	0.425269	13182.2	13791.4	12648	13522.9	21448.4	16750	58474.3	21853.8	20629.4	22924.6
WBGene00006951	wrt-5	protein_coding	58.8743	-0.69709	0.395732	0.00638488	0.0487743	-1.09813	0.402638	4.56174	2.65214	3.9561	2.76644	7.29909	8.44053	9.01102	5.81749	7.3069	7.74883
WBGene00006970	zag-1	protein_coding	69.4874	-0.949933	0.623943	0.00132641	0.0211349	-2.69122	0.838332	0.538291	0.635324	0.207307	0.374107	10.8699	1.03203	3.05802	0.513427	1.51267	1.34691
WBGene00006987	zmp-1	protein_coding	43.0988	-1.01075	0.429912	0.000677779	0.0145147	-1.50695	0.443426	0.476362	0.618193	0.580946	1.00178	1.2522	2.04612	2.45327	1.22564	0.883131	0.838779
WBGene00007044	cpna-5	protein_coding	58.903	-0.775159	0.586274	0.00552277	0.0454046	-2.15936	0.778192	0.357691	0.356497	0.668872	0.566788	7.89814	0.744559	1.66547	0.64822	1.01856	0.577955
WBGene00007055	tag-196	protein_coding	317.47	-1.00097	0.407528	0.00055694	0.0129477	-1.4318	0.414804	9.67663	10.5108	9.44089	9.26391	32.1623	24.7736	43.7761	18.6324	14.3696	18.8866
WBGene00007071	AC3.5	protein_coding	262.159	-0.782473	0.348745	0.00160199	0.0236033	-1.07112	0.339442	4.01151	4.72992	7.1442	6.97874	20.173	7.8106	9.90514	7.69291	6.9695	10.0907
WBGene00007097	B0024.4	protein_coding	33.4732	-1.12738	0.532786	0.00052619	0.0124698	-2.1103	0.608671	0.70826	0.756319	1.9743	1.78142	3.33041	5.34056	3.08364	2.03736	7.96834	5.65914
WBGene00007103	crm-1	protein_coding	279.067	-0.70986	0.390667	0.00544165	0.0450275	-1.09627	0.394391	2.85438	3.27666	2.42679	3.403	7.86862	4.19549	10.2319	3.97403	3.46172	3.8772
WBGene00007112	B0035.13	protein_coding	347.592	-1.02658	0.46567	0.000836884	0.016398	-1.64674	0.492991	9.77642	15.3495	12.6069	8.11258	31.0752	64.8161	57.4945	26.2208	24.6019	26.2946
WBGene00007142	ttr-18	protein_coding	169.342	-1.09463	0.435452	0.000361665	0.0101311	-1.63209	0.457606	7.34831	9.11529	12.8244	13.1608	65.5511	23.6411	20.7542	12.2454	24.1834	29.2897
WBGene00007178	B0457.2	protein_coding	28.6194	-0.768323	0.484625	0.00647216	0.0491806	-1.44878	0.532081	0.877969	1.41697	1.16806	1.61605	5.50065	2.13611	4.76367	1.68752	1.81116	1.93448
WBGene00007180	B0457.6	protein_coding	79.0182	-1.11058	0.333504	4.27503e-05	0.00321193	-1.39613	0.341177	3.50224	2.88283	3.96607	4.62464	6.94759	7.56293	11.2243	7.63977	7.23487	10.1052
WBGene00007236	C01G10.9	protein_coding	91.8589	-0.596348	0.294349	0.00460399	0.0409643	-0.818127	0.288733	7.72382	8.79563	7.80057	7.75561	15.5172	14.8934	16.2448	11.543	9.98768	12.1501
WBGene00007244	C01G12.3	protein_coding	23.9863	0.836017	0.340841	0.00082081	0.016165	1.10757	0.331043	6.976	9.19231	7.19871	4.72394	2.75985	3.05847	2.04429	3.78185	2.14885	4.00182
WBGene00007295	C04C11.1	protein_coding	40.5524	-1.11932	0.448987	0.000341601	0.00983619	-1.71168	0.477919	1.08604	1.37719	1.6083	2.39017	3.90992	4.32529	7.78224	3.12408	2.89934	2.45869
WBGene00007315	C04H5.7	protein_coding	165.108	-0.65749	0.363029	0.00649351	0.0493011	-0.990913	0.364071	14.7495	14.6429	13.9726	14.6073	17.3389	40.7274	32.9445	20.8162	27.0708	19.7647
WBGene00007324	C05B5.8	protein_coding	34.87	-1.11081	0.412641	0.000233877	0.00832397	-1.58429	0.430596	2.29301	2.25529	1.32463	2.97475	6.33104	5.02428	7.81591	4.00967	3.22183	7.08756
WBGene00007331	pho-11	protein_coding	380.223	-0.997118	0.521823	0.00138856	0.0215797	-1.86006	0.581811	7.83155	11.9271	8.12206	7.76284	29.3048	36.9957	78.3854	15.8317	16.1332	15.2333
WBGene00007336	C05C12.4	protein_coding	214.105	-0.803263	0.411767	0.00304559	0.0329697	-1.23227	0.415873	9.5862	14.8352	12.6651	9.6696	19.4129	40.1611	41.3381	24.2289	18.394	23.2712
WBGene00007347	C05G5.1	protein_coding	48.8842	-0.928533	0.447394	0.00155236	0.0232035	-1.46525	0.462996	0.653233	0.74305	0.692738	0.825078	3.15512	1.6469	2.45249	1.20097	1.51643	0.979594
WBGene00007362	cyp-35C1	protein_coding	334.882	-1.2489	0.353562	1.73733e-05	0.00199091	-1.61461	0.375821	10.323	15.0405	15.0433	18.4832	27.6258	48.4523	57.1012	34.7027	35.7328	25.9332
WBGene00007365	C06B3.6	protein_coding	1294.29	-1.06155	0.418086	0.000384781	0.0105443	-1.53576	0.432571	64.1771	98.9697	54.2933	69.5262	106.811	271.993	318.936	157.866	148.022	187.883
WBGene00007366	C06B3.7	protein_coding	264.474	-1.83433	0.447636	1.39482e-07	7.34227e-05	-2.93713	0.55776	4.14878	6.23612	3.84972	4.76381	15.8639	43.7834	47.8736	26.878	25.2815	55.5736
WBGene00007368	C06B8.2	protein_coding	35.3954	-0.99966	0.425298	0.00070421	0.0148224	-1.47977	0.436778	1.28062	1.01709	1.09324	1.12735	3.0297	3.37972	3.98422	3.6101	1.70939	2.62631
WBGene00007392	fbxa-156	protein_coding	54.7876	-0.890965	0.44504	0.00204212	0.0262924	-1.41679	0.459396	2.46074	2.59915	4.04481	3.10809	6.05276	10.1013	12.3634	5.17037	5.14117	7.18084
WBGene00007394	C06H5.6	protein_coding	149.957	-0.907392	0.258497	2.71238e-05	0.00257736	-1.05504	0.251418	1.56044	1.45803	2.03132	2.16085	4.02174	2.81542	3.45101	3.00087	2.8084	3.26882
WBGene00007395	dcar-1	protein_coding	114.819	-0.670377	0.362794	0.00573516	0.0463759	-1.00093	0.362322	1.7818	1.9027	1.58035	1.75189	4.49865	2.78687	4.96606	2.23656	2.10038	3.19252
WBGene00007402	ugt-60	protein_coding	31.4281	-0.774811	0.460542	0.00553671	0.0454046	-1.35841	0.489688	1.18193	0.662616	1.15313	1.19655	4.92377	1.977	2.85168	1.66595	1.41989	1.87303
WBGene00007421	C07H4.1	protein_coding	102.086	-1.26841	0.349975	1.24698e-05	0.00160762	-1.63186	0.373492	2.35326	3.1825	3.09648	3.27098	7.07068	11.5096	10.2232	8.23004	6.19966	8.13972
WBGene00007422	ugt-17	protein_coding	276.96	-0.951176	0.31384	0.00013052	0.00611198	-1.17949	0.308325	8.50325	11.0597	14.1034	12.2165	21.2017	31.8097	24.4466	21.0259	22.7913	21.6873
WBGene00007440	C08E8.4	protein_coding	30.9245	-1.03201	0.597857	0.000945827	0.017884	-2.47097	0.747383	1.04565	0.621743	0.695573	0.418411	2.73781	2.96808	10.1398	2.67974	2.28395	4.69648
WBGene00007455	ugt-22	protein_coding	1015.5	-0.782876	0.265274	0.000195639	0.00757515	-0.941806	0.252862	14.9784	19.9727	29.9121	27.7452	43.1076	49.5519	32.0972	35.6271	34.8219	34.0342
WBGene00007458	C08F11.11	protein_coding	5881.73	-0.817486	0.382117	0.00191123	0.0256211	-1.17319	0.377998	547.066	635.632	650.885	560.536	812.857	1576.64	1976.61	971.645	1253.25	1074.43
WBGene00007459	C08F11.12	protein_coding	19.634	-0.866405	0.614568	0.00249829	0.0295857	-2.51977	0.833382	1.12866	1.05459	0.688225	0.827983	2.5154	9.5094	12.4214	2.65143	1.75764	3.33172
WBGene00007506	C10C5.2	protein_coding	133.709	-1.476	0.438534	1.05639e-05	0.00141061	-2.24136	0.508787	3.16172	2.95423	3.30503	3.04841	7.66588	21.6021	16.729	9.47386	9.74691	22.4558
WBGene00007508	C10C5.4	protein_coding	229.615	-0.786477	0.368029	0.00208064	0.026612	-1.11328	0.361633	14.9168	9.80514	12.3746	13.3606	20.5177	33.1394	38.5455	20.0825	13.4285	24.496
WBGene00007509	C10C5.5	protein_coding	51.5582	-0.922899	0.345218	0.000383819	0.0105434	-1.20439	0.339171	2.2693	2.91551	3.4594	4.74456	6.90544	6.81845	4.92291	3.99827	4.165	9.69566
WBGene00007536	daf-36	protein_coding	175.529	-0.817284	0.380854	0.00188248	0.0255197	-1.17016	0.376478	6.1967	7.96129	8.07243	6.13697	13.1826	22.2485	21.1926	16.5187	10.8093	11.8812
WBGene00007549	spin-1	protein_coding	110.565	-0.983489	0.427287	0.000822145	0.016165	-1.46627	0.438318	2.6202	4.43016	3.34763	3.13041	10.0107	10.5744	13.5469	9.60992	6.66188	4.76875
WBGene00007557	C14A4.6	protein_coding	58.766	-0.838954	0.324973	0.000569964	0.0130631	-1.08266	0.314221	3.75212	4.00672	4.18367	4.90742	9.37304	10.4403	8.71257	7.55526	4.86529	6.39578
WBGene00007565	clec-48	protein_coding	512.997	-0.882613	0.432393	0.0019523	0.0258446	-1.36881	0.441924	20.4384	33.7507	28.8742	24.7617	75.2464	52.2021	128.999	41.664	43.0831	64.4199
WBGene00007598	C15A11.4	protein_coding	23.3074	-0.866013	0.548375	0.00358725	0.0357365	-1.87713	0.644543	0.509947	0.680687	0.799592	0.64131	1.42375	3.62857	4.53295	1.76028	1.16689	1.56192
WBGene00007599	C15A11.7	protein_coding	41.3255	-1.39841	0.515382	4.77051e-05	0.00338038	-2.51206	0.61773	0.276167	0.602101	0.617465	0.729348	5.1606	2.66901	4.26679	2.17802	0.860142	1.80208
WBGene00007650	ugt-23	protein_coding	349.415	-0.683115	0.34514	0.00403056	0.0378219	-0.976367	0.339516	13.6091	18.33	18.8923	14.7843	25.9867	38.5318	43.2963	26.3101	27.3451	25.5075
WBGene00007653	cysl-1	protein_coding	132.132	-0.700618	0.345342	0.00339629	0.0348112	-0.991637	0.338513	7.31452	7.36606	6.73986	7.6554	23.8254	11.7818	14.9647	9.49169	9.32959	10.9096
WBGene00007679	C18D11.1	protein_coding	70.1285	-0.777529	0.541325	0.0065173	0.0494243	-1.7657	0.649022	1.63743	1.4836	1.27077	2.31507	16.6386	2.13949	4.28464	1.69851	2.05319	2.54399
WBGene00007685	C18E9.5	protein_coding	191.671	-0.892099	0.383785	0.00101362	0.0184215	-1.25186	0.380885	5.97176	10.2549	10.2354	9.30643	19.7561	18.538	31.768	16.8184	16.0501	14.7445
WBGene00007689	C18E9.9	protein_coding	313.442	-0.744513	0.395493	0.00423477	0.039028	-1.13762	0.39775	23.8785	28.9922	24.6788	20.0706	40.2424	52.2523	90.4534	41.8337	43.9384	52.0641
WBGene00007692	C23H4.3	protein_coding	104.795	-0.850686	0.395242	0.0016965	0.024363	-1.23636	0.393897	2.35434	2.77015	2.76488	2.26447	5.33672	6.9038	8.63688	5.26742	4.94669	4.14552
WBGene00007716	fbxa-82	protein_coding	48.8897	-1.65112	0.442564	1.4779e-06	0.00035674	-2.57318	0.534499	1.05579	1.67706	1.15883	1.95181	3.69241	8.86932	7.37392	8.50375	5.21436	12.1056
WBGene00007717	C25D7.5	protein_coding	66.4845	-0.94153	0.473852	0.00170652	0.0243995	-1.574	0.501744	1.52215	1.65929	2.78449	1.22831	3.6533	5.70511	6.04037	5.61914	4.48685	9.51864
WBGene00007743	C26C6.9	protein_coding	118.425	-0.961422	0.382096	0.000536041	0.0125131	-1.32325	0.382213	8.20275	12.0862	10.3884	10.5538	18.4975	30.6077	35.2555	25.5696	16.6343	18.9693
WBGene00007746	C26D10.6	protein_coding	82.5057	-0.913365	0.347693	0.000443354	0.0114575	-1.19898	0.341314	1.50036	1.94109	2.15818	2.40453	5.02559	4.28999	5.42265	3.02112	3.08108	3.01241
WBGene00007753	C27A7.1	protein_coding	156.131	-0.901714	0.329928	0.000335572	0.0097119	-1.15444	0.321914	2.39771	2.54242	2.69413	2.72738	5.76397	5.56781	7.52638	4.50253	3.27242	5.42456
WBGene00007758	C27A7.8	protein_coding	160.104	-1.07239	0.493431	0.000702739	0.0148224	-1.8223	0.537787	7.4074	11.5774	7.22694	7.82507	16.0699	39.1484	59.3458	22.3733	21.5727	16.9489
WBGene00007764	C27B7.7	protein_coding	56.0129	-0.892369	0.451038	0.00211914	0.0268322	-1.43795	0.467928	0.538268	0.646641	0.468888	0.676926	2.76835	0.971813	1.80646	0.890309	0.615846	1.61282
WBGene00007765	C27B7.9	protein_coding	294.858	-1.04421	0.388087	0.000284439	0.00884097	-1.43442	0.395259	31.1875	32.9857	34.0727	40.6105	51.9071	83.7251	128.163	48.6257	87.8846	85.401
WBGene00007801	trpa-1	protein_coding	53.5089	-0.757206	0.423794	0.00494836	0.0425296	-1.22403	0.435541	0.386639	0.374646	0.576308	0.504247	2.0327	0.777139	1.07288	0.706449	0.573435	0.827634
WBGene00007807	C29F3.7	protein_coding	349.177	-0.908484	0.364252	0.000637649	0.0139925	-1.22669	0.359198	11.406	9.83767	14.2669	11.3283	27.4959	26.3515	33.9448	21.966	28.1075	17.2848
WBGene00007808	best-7	protein_coding	135.996	-1.10233	0.359547	9.3335e-05	0.00525107	-1.43989	0.368514	2.93309	3.43597	2.77621	2.58206	7.42997	10.6097	7.83839	10.005	5.31756	7.38641
WBGene00007810	C29F7.1	protein_coding	46.4892	-0.824179	0.451744	0.00360409	0.0358032	-1.37194	0.471314	2.20085	1.98297	1.6296	1.93746	3.8	4.67473	8.78361	4.98558	2.62297	3.73686
WBGene00007812	C29F7.3	protein_coding	292.031	-0.861271	0.278289	0.00011457	0.00575131	-1.03424	0.268114	23.4135	29.2163	33.1593	32.3133	57.3342	68.3889	61.3822	48.362	44.7619	46.8903
WBGene00007833	oac-6	protein_coding	424.145	-1.76599	0.295549	5.59724e-11	2.11669e-07	-2.1213	0.323659	6.81696	5.75459	7.56825	15.934	14.3142	38.4808	21.7908	32.7072	22.4661	34.666
WBGene00007848	cytb-5.1	protein_coding	299.593	-0.745742	0.388285	0.00387728	0.0369956	-1.12137	0.388288	27.4434	26.027	22.7586	27.2996	50.3881	66.6123	90.0856	39.9252	25.8254	36.4549
WBGene00007857	C31H5.6	protein_coding	188.652	-0.872378	0.310459	0.000278374	0.00880764	-1.09223	0.300506	4.98176	4.1516	6.78704	6.2425	10.1101	10.9438	14.2481	9.39866	7.9677	10.2502
WBGene00007885	ugt-21	protein_coding	26.9782	-0.739816	0.418099	0.00543817	0.0450275	-1.1929	0.429123	0.851741	0.663203	1.90435	1.49961	3.35843	2.32173	2.34346	2.28675	2.17909	1.91879
WBGene00007913	cyp-36A1	protein_coding	44.8559	-0.735497	0.381873	0.00394735	0.0373189	-1.09756	0.380788	1.2257	0.79821	1.08712	1.24249	2.86539	2.07092	2.45262	1.421	2.0327	1.48882
WBGene00007925	C34C12.6	protein_coding	31.6184	-0.952379	0.581261	0.00182397	0.0250253	-2.21642	0.710961	0.780762	0.663203	0.692492	1.12471	10.5134	1.37193	2.43359	1.00045	1.61063	2.97744
WBGene00007931	C34D1.4	protein_coding	60.3234	-0.807135	0.395481	0.00247174	0.0294403	-1.19455	0.394659	2.3415	2.4757	1.72837	2.11551	5.32404	4.67244	6.02501	3.78427	5.09944	3.27408
WBGene00007932	zip-5	protein_coding	212.927	-1.55793	0.338746	1.4238e-07	7.34227e-05	-1.98914	0.378008	2.59179	2.75961	1.69067	3.66119	4.71192	11.5383	7.73055	10.3466	8.6489	10.1979
WBGene00007945	C34F6.11	protein_coding	37.9794	-0.790989	0.415571	0.00349678	0.0352945	-1.23113	0.421573	1.68927	2.07166	3.21897	2.50948	4.01821	6.90708	6.43542	4.25188	3.24136	6.10203
WBGene00007947	C35A5.3	protein_coding	166.536	-1.05207	0.301928	2.81731e-05	0.00259857	-1.27158	0.303642	5.56766	6.31705	10.573	10.0827	20.6989	17.5616	10.8073	15.6954	16.5623	20.3898
WBGene00007950	C35A5.6	protein_coding	51.3776	-0.875111	0.391095	0.0013027	0.0209041	-1.25121	0.389134	3.03668	4.20354	2.60608	4.05938	10.0648	7.77592	9.71184	5.32201	6.00504	5.13731
WBGene00007959	C35C5.10	protein_coding	102.26	-0.921161	0.306969	0.00014754	0.00654678	-1.13677	0.299529	1.83563	1.92216	2.16144	2.7861	5.59935	3.81158	4.05915	2.6447	4.09778	3.59932
WBGene00007963	cyp-25A1	protein_coding	300.087	-0.844917	0.383717	0.00153319	0.0230384	-1.20361	0.379887	11.5168	18.2862	12.8667	14.1797	20.3791	47.8385	40.295	26.5958	26.2306	22.8231
WBGene00007964	cyp-25A2	protein_coding	216.393	-0.914888	0.444322	0.00168289	0.024263	-1.44022	0.458501	7.55673	11.0956	8.91198	7.09097	15.6313	33.5217	39.6495	21.3194	16.6267	16.3335
WBGene00007973	C36B1.6	protein_coding	37.7705	-0.855306	0.519992	0.00383226	0.0367826	-1.69416	0.585882	1.6148	2.26324	2.78988	2.96155	3.32202	11.1044	12.6453	5.82571	4.49055	2.88516
WBGene00007983	C36E8.4	protein_coding	68.9138	-0.825166	0.466976	0.0039325	0.0372095	-1.427	0.494881	1.4961	1.48528	1.99561	1.48167	5.43426	4.48366	7.77747	3.48324	1.68498	2.96362
WBGene00007989	fipr-22	protein_coding	19.9739	-0.836598	0.561592	0.00425334	0.0390974	-1.9519	0.682784	1.14751	2.14441	0.932964	1.85199	5.70501	4.40759	7.77166	0.962761	4.85043	7.66618
WBGene00008032	C39E9.8	protein_coding	338.315	-1.14015	0.280664	3.41971e-06	0.000708353	-1.33886	0.288308	7.86061	6.84603	12.0126	13.2417	25.8538	22.437	22.7366	14.6557	18.8476	20.2639
WBGene00008091	C44F1.1	protein_coding	48.2328	-0.628323	0.341993	0.00668775	0.0499206	-0.925225	0.341159	0.806508	0.813865	1.61306	1.19278	2.42239	1.87067	2.04831	1.78638	1.29185	2.01487
WBGene00008101	C44H9.6	protein_coding	48.5788	-0.708795	0.387985	0.00534433	0.0446534	-1.08896	0.390936	1.35582	1.53077	2.27354	1.7406	3.54465	3.98977	4.80644	2.61632	2.71465	2.89639
WBGene00008105	C45B11.2	protein_coding	43.9325	-1.52422	0.503206	1.26549e-05	0.00161315	-2.70153	0.618768	0.92552	1.00891	2.82179	3.80219	3.17334	11.2381	6.46407	8.0757	9.26548	20.7062
WBGene00008113	C46C2.5	protein_coding	95.6783	-1.2848	0.402485	3.95152e-05	0.00313497	-1.79874	0.437618	5.20672	6.68939	7.342	9.74011	11.0461	39.5544	24.3811	20.8046	11.7281	20.3246
WBGene00008123	ent-4	protein_coding	97.1003	-1.20662	0.373236	4.5863e-05	0.00333536	-1.60662	0.394189	0.802176	1.16307	1.75418	1.65585	4.21101	3.88658	4.88252	2.97987	2.87996	2.5012
WBGene00008167	acox-5	protein_coding	390.384	-0.781901	0.470119	0.00551688	0.0454046	-1.40041	0.504618	4.19342	7.46072	5.95475	4.17197	11.404	16.5482	31.0751	9.97648	9.85303	9.07653
WBGene00008191	C49A1.10	protein_coding	44.8877	-1.01607	0.362094	0.000225453	0.00822433	-1.34173	0.363747	1.62901	1.58064	1.37537	2.26138	6.38024	3.81942	3.34161	3.34324	2.00716	3.1539
WBGene00008194	C49C3.4	protein_coding	1898.53	-0.74385	0.324928	0.00154309	0.023126	-0.993202	0.313664	20.7949	25.7864	30.4026	25.0656	48.7924	38.3833	70.9954	46.6708	37.191	43.3452
WBGene00008199	C49C3.9	protein_coding	212.102	-1.53568	0.319134	6.27089e-08	4.46008e-05	-1.90326	0.351745	4.70139	3.3228	6.76267	8.38358	12.4618	23.6144	19.5943	17.7197	14.8037	15.8447
WBGene00008211	C49F5.7	protein_coding	98.5546	-0.994108	0.393065	0.000478888	0.0119622	-1.38676	0.39709	8.49912	7.2323	7.9589	10.4213	19.2019	26.6276	31.0291	13.2938	11.1422	14.2893
WBGene00008214	gem-1	protein_coding	90.1288	-0.679187	0.342156	0.00401655	0.0377217	-0.967437	0.336282	1.61621	1.89454	1.8277	2.25058	4.65488	2.18458	4.44058	2.33725	2.35346	3.20498
WBGene00008226	C50B8.4	protein_coding	22.6872	-1.0472	0.539457	0.000983773	0.0181743	-2.02916	0.615807	0.59981	1.68134	0.585197	0.950445	4.5656	4.19156	5.02707	1.93244	2.88229	4.58492
WBGene00008227	C50B8.5	protein_coding	46.6294	-0.827082	0.441934	0.00328185	0.0344109	-1.34256	0.456648	0.869139	1.50238	0.900963	0.879889	1.92212	3.32759	3.25588	2.01261	2.61031	2.7952
WBGene00008228	C50B8.6	protein_coding	120.17	-1.07656	0.406068	0.000285597	0.00885274	-1.52125	0.419304	5.2205	5.04048	4.9872	5.74464	7.60732	15.6534	20.2194	14.454	14.0529	9.57077
WBGene00008233	C50F4.8	protein_coding	68.849	-1.4284	0.346651	1.4779e-06	0.00035674	-1.8385	0.38189	2.35258	3.57205	2.15181	7.33487	10.4862	8.74475	14.1904	5.72404	5.3646	7.49291
WBGene00008234	C50F4.9	protein_coding	18.959	-0.932609	0.565289	0.00220822	0.0274828	-2.06325	0.674111	0.930896	1.15974	0.94606	0.956068	2.55342	5.42102	7.09267	3.12408	4.14191	2.0248
WBGene00008239	fshr-1	protein_coding	446.979	-0.681953	0.364503	0.00524929	0.0441178	-1.01407	0.363294	8.02625	10.1587	9.94438	8.16353	13.716	15.8086	29.521	15.1958	14.1282	17.4381
WBGene00008252	C51E3.6	protein_coding	41.452	-0.861316	0.424393	0.00214642	0.0270088	-1.32358	0.431249	1.31198	1.67752	1.68424	1.82363	3.97755	4.05542	5.34887	2.01612	3.31817	3.1541
WBGene00008255	C51E3.10	protein_coding	96.5396	-1.56976	0.430956	3.17524e-06	0.000679681	-2.36799	0.508246	4.72074	7.71913	7.19646	9.97384	15.5386	59.4859	42.5624	27.0912	24.8902	25.3036
WBGene00008284	C53D6.7	protein_coding	54.6522	-0.75576	0.382641	0.00332591	0.034556	-1.11717	0.380522	1.8652	2.19463	2.94869	2.67581	7.24794	4.10852	6.1407	3.82531	2.4897	4.95858
WBGene00008309	nhr-170	protein_coding	44.0491	-0.962911	0.435284	0.00105678	0.0185804	-1.46612	0.447677	0.741987	0.756319	0.740363	1.30637	0.832602	2.75804	2.95516	1.76571	1.30555	1.63486
WBGene00008311	rskn-2	protein_coding	451.29	-0.62324	0.313697	0.00469296	0.0413688	-0.870925	0.308032	7.93566	10.9914	11.0442	8.76665	22.0874	16.8426	22.8812	15.1333	11.9219	14.534
WBGene00008356	nspc-20	protein_coding	16.0565	-0.865224	0.546599	0.00361286	0.0358032	-1.86436	0.640646	1.88552	2.46649	2.75938	2.32381	10.861	11.2139	8.61968	5.31535	10.0673	3.86686
WBGene00008358	nspc-18	protein_coding	24.7002	-0.964349	0.564565	0.00177147	0.024873	-2.09265	0.669413	1.94501	3.99821	3.79526	3.76692	10.8036	11.8569	24.2051	8.61624	17.1351	5.07674
WBGene00008366	tpra-1	protein_coding	335.992	-0.87481	0.394832	0.00137238	0.0215769	-1.25984	0.393651	3.33525	3.84572	3.00735	2.60812	8.28473	8.57269	11.8273	6.55509	6.01485	5.24244
WBGene00008372	D1054.5	protein_coding	73.2457	-0.865166	0.438584	0.00236889	0.0285665	-1.36966	0.450603	1.70092	1.50983	1.7632	1.64709	2.14325	4.23606	7.0198	4.15277	2.61097	4.12251
WBGene00008375	D1054.8	protein_coding	107.712	-1.00623	0.371612	0.000298101	0.00908254	-1.35089	0.373489	8.32757	6.27945	10.8686	10.9321	36.6679	21.1793	20.0366	15.4445	16.1861	13.4829
WBGene00008395	D1086.8	protein_coding	19.3438	-0.866306	0.492343	0.00328053	0.0344109	-1.56941	0.533787	0.438943	0.461404	0.602226	0.676219	2.8219	1.01975	1.32382	0.939096	1.24505	1.17639
WBGene00008436	DH11.2	protein_coding	382.563	-0.609836	0.274154	0.00257957	0.0303266	-0.800233	0.265519	17.0849	18.9722	19.794	16.0814	38.1215	35.5634	28.7882	23.7506	26.5767	30.5663
WBGene00008486	ugt-44	protein_coding	791.392	-1.47838	0.30547	6.84676e-08	4.5692e-05	-1.796	0.332891	29.1467	18.7189	25.9016	39.0512	49.2706	112.82	85.7884	90.3093	72.3822	70.067
WBGene00008498	F01D5.8	protein_coding	64.497	-1.14817	0.442399	0.000249884	0.00837975	-1.72965	0.472274	1.75609	1.4478	1.07082	1.45499	4.14396	4.76128	7.805	4.05607	3.10243	3.27402
WBGene00008510	lipl-7	protein_coding	123.111	-0.751986	0.361168	0.00260047	0.0304461	-1.06764	0.354532	4.71745	5.45182	4.39057	4.42609	9.70488	10.0135	13.6363	6.62433	8.11972	9.20016
WBGene00008515	F02C12.1	protein_coding	134.61	-1.09876	0.382282	0.000156421	0.00677327	-1.48809	0.393608	2.48278	2.45834	2.48557	2.8707	6.36551	5.59234	11.1995	4.96201	4.25386	6.87419
WBGene00008519	cyp-13B1	protein_coding	23.7928	-1.03791	0.630659	0.000661582	0.0142152	-2.87713	0.844967	0.161888	0.302528	0.32905	0.190018	3.99649	1.08316	3.63184	0.543295	1.15248	1.15698
WBGene00008521	F02D8.4	protein_coding	159.038	-0.599636	0.297237	0.00466032	0.0412045	-0.825253	0.291648	5.43085	6.94978	8.135	6.91151	11.8404	10.664	15.3671	10.2224	8.50991	10.7305
WBGene00008542	scav-6	protein_coding	102.588	-0.945249	0.462615	0.0015373	0.0230697	-1.5364	0.485045	2.3894	3.4047	3.05969	3.31292	7.6191	9.37013	15.6262	7.03652	5.10306	3.50812
WBGene00008547	F07A11.4	protein_coding	191.818	-0.831241	0.35539	0.00112301	0.0192734	-1.13037	0.34698	2.41134	2.45073	2.60539	2.86757	7.78912	3.64817	7.38657	4.40824	3.30339	4.08157
WBGene00008548	F07A11.5	protein_coding	109.436	-0.746282	0.317678	0.0013008	0.0209041	-0.98337	0.305793	6.13217	5.16383	5.26263	6.26467	10.98	10.9185	13.5552	8.99402	8.58952	7.33951
WBGene00008560	pho-13	protein_coding	131.243	-1.17126	0.247948	2.17889e-07	9.88781e-05	-1.32659	0.255931	4.02954	5.25692	7.13952	8.96861	14.7025	16.3347	10.427	12.7832	9.9455	11.9067
WBGene00008564	acox-1	protein_coding	328.208	-0.803925	0.304125	0.00050201	0.0122049	-1.0155	0.291838	7.87134	9.88807	10.4528	10.24	21.276	17.7827	24.1004	15.4975	12.8416	14.7567
WBGene00008565	acox-2	protein_coding	82.1668	-0.887184	0.339728	0.000484118	0.0120446	-1.15689	0.331545	1.63768	1.98231	1.90644	2.12976	5.70446	3.90148	3.78115	3.18521	3.77581	2.77569
WBGene00008567	F08A8.4	protein_coding	157.801	-0.871031	0.241947	1.94104e-05	0.00218031	-0.999026	0.233878	5.89422	4.70632	6.20806	6.88696	13.4486	10.5563	10.0705	9.44092	7.93921	10.9891
WBGene00008572	F08B12.4	protein_coding	1031.38	-0.932678	0.501005	0.0020903	0.0266482	-1.67873	0.545558	103.535	122.524	77.267	90.9495	203.231	237.638	786.328	183.14	186.525	204.346
WBGene00008577	F08G2.5	protein_coding	56.3966	-1.35124	0.397895	1.82054e-05	0.00206541	-1.88287	0.439323	6.37785	3.46023	3.76359	7.96904	7.61847	24.4718	16.9818	14.9138	12.6326	17.6443
WBGene00008584	F08G5.6	protein_coding	135.829	-0.967337	0.572796	0.00169639	0.024363	-2.16094	0.688459	1.76767	4.09858	2.87435	3.51568	32.1225	6.4246	24.5255	5.80048	3.84514	4.02798
WBGene00008594	clec-57	protein_coding	85.8312	-0.930338	0.33274	0.000268609	0.00870212	-1.18945	0.326428	2.32561	2.49662	2.7155	2.61355	5.75135	6.6949	4.52407	4.73266	5.87828	4.8432
WBGene00008595	clec-56	protein_coding	304.875	-0.656416	0.349092	0.005539	0.0454046	-0.961761	0.346719	11.0929	15.5792	15.3543	11.9221	29.6809	22.4634	37.0744	22.4737	22.6193	18.9686
WBGene00008602	oac-14	protein_coding	383.69	-1.04247	0.512658	0.000962774	0.017969	-1.87247	0.567212	7.46709	14.2944	5.77483	8.06982	12.6139	51.9464	62.7521	21.6367	18.6378	24.7304
WBGene00008607	F09B12.3	protein_coding	437.073	-0.810382	0.393453	0.00234681	0.0283844	-1.19274	0.392035	13.7636	12.6888	20.963	24.9866	76.8905	18.7816	27.5762	21.8019	28.0068	27.7134
WBGene00008629	cpt-5	protein_coding	111.085	-0.914218	0.287336	8.34704e-05	0.00494392	-1.10026	0.279665	3.31551	4.64688	4.33223	5.57682	8.52594	8.45078	10.4504	8.94119	5.69004	6.5677
WBGene00008654	F10F2.2	protein_coding	397.609	-0.969018	0.296653	6.11791e-05	0.00403533	-1.17161	0.292301	1.46284	1.59362	1.632	1.75552	3.30628	3.10157	4.61486	3.01161	2.47798	3.19814
WBGene00008677	F11A5.9	protein_coding	553.515	-0.652595	0.17858	1.71099e-05	0.00198073	-0.732594	0.170386	24.9371	23.7261	24.0935	30.3728	45.7964	34.9188	37.0168	32.7876	27.0547	42.034
WBGene00008692	scav-4	protein_coding	98.2403	-0.73673	0.381976	0.00390884	0.0371406	-1.09887	0.380834	2.05524	2.06808	3.13308	2.47035	5.52905	4.4368	6.92621	5.01386	4.32607	2.76328
WBGene00008706	gba-3	protein_coding	64.4827	-0.862097	0.412805	0.00189267	0.0255197	-1.29244	0.416034	0.926718	0.9896	0.936432	0.769191	3.34994	2.06682	2.72347	1.46617	1.73179	2.19672
WBGene00008707	F11E6.3	protein_coding	880.953	-0.605944	0.310478	0.00541017	0.0449199	-0.851431	0.306101	57.6166	60.3549	82.9011	109.074	183.559	65.7825	118.675	68.5455	83.6809	121.019
WBGene00008726	F13A7.11	protein_coding	131.88	-1.65871	0.430998	1.05442e-06	0.00028482	-2.52191	0.516657	7.19451	4.71995	3.92032	10.9151	11.1793	65.4342	27.4082	26.5078	14.7115	31.6782
WBGene00008730	F13B12.2	protein_coding	80.2673	-0.929856	0.389079	0.000787916	0.0158285	-1.30452	0.388595	2.34377	2.71137	2.38195	2.45627	4.47727	8.08973	7.51154	4.15757	4.54377	6.08633
WBGene00008739	F13D12.3	protein_coding	168.294	-0.862871	0.409853	0.00182027	0.0250253	-1.28542	0.412247	7.7964	9.02315	8.21152	10.217	15.1277	15.2145	35.1013	11.0605	16.911	17.5912
WBGene00008777	F13H10.6	protein_coding	95.5326	-0.895324	0.442551	0.00193276	0.0256459	-1.41346	0.455901	8.16658	10.6829	11.4535	9.70544	28.3509	23.9812	44.0744	12.9498	20.9842	21.6965
WBGene00008784	F14B6.3	protein_coding	52.1866	0.590141	0.280834	0.00384483	0.036872	0.793085	0.274365	8.22111	7.60239	5.5815	5.81961	4.09741	4.03248	2.90589	3.49852	1.92322	3.47629
WBGene00008793	F14D7.6	protein_coding	28.7607	-0.647972	0.349458	0.00604677	0.0474744	-0.955578	0.348086	0.542312	0.774986	0.544662	0.842486	1.24691	1.0672	1.2558	1.41317	0.596142	1.13003
WBGene00008803	lips-10	protein_coding	74.2965	-1.30673	0.418507	4.27102e-05	0.00321193	-1.8844	0.460473	1.06739	1.74535	1.82243	2.58403	10.7598	5.03886	4.81183	2.25677	4.63051	5.22382
WBGene00008830	nhr-176	protein_coding	61.9083	-0.796502	0.382082	0.00230066	0.0280655	-1.15319	0.378293	3.42077	4.61683	6.18042	5.79968	8.3405	10.6432	15.1232	8.03605	6.42635	10.0388
WBGene00008865	F15G9.1	protein_coding	161.059	-0.728574	0.366652	0.00348867	0.0352753	-1.05824	0.362283	9.06812	11.2359	10.0974	10.933	16.8302	20.2242	30.5406	13.1985	19.2089	15.7119
WBGene00008900	F16H6.10	protein_coding	89.9237	-0.88985	0.385479	0.00105963	0.0185804	-1.25339	0.382809	4.37098	4.53791	6.04136	4.44642	7.79315	14.6587	11.4711	9.38814	11.0206	13.4914
WBGene00008913	F17C11.1	protein_coding	598.89	-0.62382	0.334043	0.00630703	0.0485925	-0.90675	0.331975	40.1786	44.0934	55.1077	49.9688	141.043	51.3822	95.6828	58.1564	65.2188	75.0119
WBGene00008922	F17C11.11	protein_coding	645.268	-1.41873	0.328776	7.45444e-07	0.000222733	-1.77798	0.359251	35.9544	34.5866	36.5671	45.6668	77.6512	174.776	135.456	96.1741	80.7549	139.507
WBGene00008923	F17C11.12	protein_coding	92.491	-0.92154	0.335839	0.000315705	0.00937612	-1.18566	0.329162	2.68847	3.42549	3.94936	3.65765	6.91349	8.44887	9.23329	6.45927	5.05667	7.06281
WBGene00008925	F17H10.1	protein_coding	615.501	-0.627247	0.289065	0.00285196	0.031949	-0.836	0.280231	19.2686	25.1074	19.7672	20.9612	38.3121	36.7536	49.1193	30.8084	25.9753	31.1104
WBGene00008926	F17H10.2	protein_coding	258.986	-0.755725	0.375236	0.0030369	0.0329697	-1.10062	0.371332	8.17293	11.6101	12.3983	9.71006	16.9503	24.9458	33.0763	19.4005	18.3596	16.3524
WBGene00008936	papl-1	protein_coding	613.213	-0.917624	0.359137	0.000533536	0.0125061	-1.22594	0.353976	18.7669	28.4071	32.8659	27.2264	46.7154	74.7809	80.8361	54.5672	50.5014	43.5258
WBGene00008944	F19B2.5	protein_coding	542.058	-1.37978	0.321526	9.21155e-07	0.00025489	-1.70982	0.348391	36.633	28.432	39.2713	49.0233	81.8958	136.827	127.552	92.5024	116.922	78.625
WBGene00008954	F19C6.5	protein_coding	33.4405	-0.72314	0.3754	0.00408905	0.0382127	-1.07235	0.373484	1.27678	1.63251	1.31123	1.71554	2.5575	3.04737	3.328	2.30029	2.96003	2.25511
WBGene00008969	F20C5.4	protein_coding	71.0118	-0.998876	0.369521	0.000306484	0.00927215	-1.33778	0.370602	2.05713	2.62108	2.50877	2.68896	4.93732	6.62701	7.916	5.39745	4.82611	4.47449
WBGene00009008	F21D5.3	protein_coding	226.913	-1.04304	0.336134	9.34963e-05	0.00525107	-1.32112	0.338153	3.22798	3.49872	5.31451	4.4614	11.4552	9.55097	12.6252	7.86482	7.23871	8.12454
WBGene00009023	F21G4.1	protein_coding	70.7906	-1.03102	0.460707	0.000776769	0.0157085	-1.63422	0.486237	1.59525	1.83835	1.68608	1.96606	4.15693	5.33672	9.99369	4.33645	3.12306	2.97415
WBGene00009048	cth-1	protein_coding	144.365	-1.41714	0.33016	8.17785e-07	0.000231944	-1.77943	0.36086	4.67771	4.15577	5.05006	14.8514	11.5951	13.2829	7.79025	30.3416	6.96039	16.3698
WBGene00009058	F22E12.1	protein_coding	165.921	-0.863957	0.401307	0.00163285	0.0238097	-1.26465	0.401479	4.32662	5.20387	3.48026	4.53816	16.8075	6.6383	14.3201	7.8316	5.89812	8.06647
WBGene00009091	F23D12.7	protein_coding	68.1961	-1.06924	0.39815	0.000269233	0.00870212	-1.49085	0.409211	22.8956	17.2188	16.3447	28.021	51.6968	48.1571	85.0956	32.6091	36.5246	38.5216
WBGene00009093	F23H12.3	protein_coding	96.1826	-0.890943	0.420216	0.00161742	0.0237076	-1.34246	0.425806	1.87029	2.11722	1.62295	1.74144	3.21867	5.00012	7.44475	3.98327	3.79274	3.31928
WBGene00009130	F25H5.8	protein_coding	171.205	-0.704508	0.400382	0.00625507	0.0484166	-1.11596	0.408164	14.9515	13.6026	13.1157	13.2775	16.9982	38.4157	37.8061	20.4669	33.0873	19.0725
WBGene00009142	F26A3.4	protein_coding	651.229	-0.934675	0.346727	0.000353681	0.0100568	-1.21984	0.341458	37.1454	60.5492	34.293	49.8138	122.124	106.587	130.194	63.961	74.4506	76.4805
WBGene00009158	F26E4.3	protein_coding	108.505	-0.848769	0.420694	0.00229147	0.0280655	-1.30055	0.426466	1.58334	1.86299	1.85944	1.7294	8.74643	3.94542	4.43083	2.62732	2.50485	3.17061
WBGene00009162	F26E4.7	protein_coding	140.105	-0.963018	0.361354	0.000364669	0.0101901	-1.27984	0.359061	2.22304	2.63854	2.23483	2.4859	5.68573	6.11927	8.20185	4.41582	3.44854	4.73268
WBGene00009221	acs-2	protein_coding	616.381	-1.11326	0.486257	0.00048829	0.0121218	-1.84939	0.530351	10.3379	22.1987	14.8001	19.8971	53.961	40.2886	130.136	37.8831	19.9702	38.5475
WBGene00009237	F28H7.3	protein_coding	617.701	-1.05154	0.443751	0.00056394	0.0129786	-1.60212	0.4646	24.883	42.0614	30.346	38.6325	60.73	142.943	166.752	67.8686	66.5794	45.9696
WBGene00009243	F29C6.1	protein_coding	97.5356	-0.998348	0.373151	0.000329617	0.00968785	-1.34517	0.374611	4.12059	5.57261	7.40564	7.25488	13.8309	12.4951	20.1042	10.1532	12.5926	11.1192
WBGene00009259	hpo-34	protein_coding	4244.58	-0.722084	0.35474	0.00315466	0.0334623	-1.02834	0.348323	46.8404	62.8368	67.2262	57.8674	117.663	81.4207	186.956	102.743	86.632	93.2191
WBGene00009306	maph-1.1	protein_coding	357.421	-1.00478	0.335789	0.000136766	0.00625649	-1.27664	0.334731	8.49439	8.40381	8.2773	10.4103	28.6965	12.0726	25.0633	13.8343	14.173	20.3782
WBGene00009334	F32D8.12	protein_coding	878.369	-1.03344	0.299576	3.20888e-05	0.00279477	-1.24683	0.299854	25.6144	37.2094	35.6892	37.2946	70.0584	100.299	86.7382	67.9163	43.4993	76.0677
WBGene00009340	best-14	protein_coding	94.7209	-0.829725	0.4224	0.00271914	0.0310718	-1.28662	0.429185	1.7637	3.13643	4.16306	3.80643	14.3963	7.44406	6.14101	4.23875	3.49335	6.94766
WBGene00009347	F32H5.1	protein_coding	310.586	-0.858211	0.371732	0.00114274	0.0194077	-1.19051	0.365995	15.3615	12.6648	17.3316	15.0417	28.8982	41.4664	50.2802	23.8192	23.3557	26.2658
WBGene00009393	clec-62	protein_coding	342.436	-0.811356	0.403854	0.00262085	0.0305064	-1.21933	0.405225	16.8539	14.4968	15.8478	12.2022	35.8874	39.3449	59.0059	28.4657	20.8148	26.3563
WBGene00009396	clec-65	protein_coding	914.902	-0.871436	0.420221	0.00189627	0.0255197	-1.32217	0.425679	44.7372	33.5143	40.1058	35.4448	73.9507	107.244	177.607	71.0389	59.5064	66.5063
WBGene00009397	clec-66	protein_coding	178.907	-1.10719	0.397282	0.000189629	0.00744408	-1.53713	0.411828	6.6053	5.90052	6.28504	5.55919	21.5029	14.2998	27.3757	13.3735	12.3048	15.8333
WBGene00009403	F35C11.4	protein_coding	84.8299	-1.33271	0.358735	7.81538e-06	0.00116665	-1.74074	0.389412	3.109	2.54185	2.74889	4.92646	6.47588	9.88078	13.2259	7.9036	8.29989	5.65146
WBGene00009428	F35E12.4	pseudogene	49.2452	-1.71606	0.51412	1.432e-06	0.00035674	-3.24009	0.672147	0.681272	0.636562	0.726988	0.899607	2.71547	4.17838	10.814	5.83018	4.31951	9.92304
WBGene00009429	F35E12.5	protein_coding	53.8128	-1.41499	0.482304	3.3484e-05	0.00283489	-2.34778	0.56595	1.31279	2.35104	1.46759	2.79287	14.2912	11.9554	12.0862	4.73613	3.94273	4.07922
WBGene00009430	F35E12.6	protein_coding	595.894	-0.906008	0.396115	0.00106864	0.018699	-1.29565	0.396004	22.3474	24.9585	27.6208	23.6472	64.3167	50.6236	98.1292	40.9836	50.3187	39.1389
WBGene00009432	cld-9	protein_coding	73.1004	-1.05827	0.380998	0.000221063	0.00816537	-1.43454	0.388379	1.93237	1.36784	3.28497	2.62897	5.54135	6.52981	5.27948	5.42382	6.25297	4.31228
WBGene00009433	F35E12.9	protein_coding	328.913	-2.08783	0.387426	1.65303e-10	3.1256e-07	-2.93137	0.458704	3.28369	1.73077	3.28584	6.11494	9.87312	30.9839	25.9813	24.0322	12.9808	18.9155
WBGene00009434	F35E12.10	protein_coding	340.014	-0.984061	0.28643	3.46643e-05	0.00291309	-1.17265	0.283218	8.77974	9.27147	13.6217	15.0464	16.3519	23.6363	22.5621	20.3987	24.9642	21.3085
WBGene00009453	F36A2.3	protein_coding	191.51	-0.636358	0.323505	0.00474626	0.0414521	-0.898287	0.318116	7.9104	7.33921	7.20136	7.06177	18.9094	13.9978	16.907	10.1515	8.10509	10.9052
WBGene00009483	F36G3.2	protein_coding	56.3712	-0.703271	0.327766	0.00249496	0.0295772	-0.962186	0.318188	2.40619	4.01478	3.35367	4.08513	7.6019	6.38859	4.69242	4.23945	6.19421	6.0081
WBGene00009485	F36G9.3	protein_coding	23.7953	-1.18166	0.430411	0.000161654	0.00686879	-1.73735	0.460537	0.607944	0.781063	0.92677	1.40486	2.11052	2.59875	2.21952	1.53019	2.2316	3.68367
WBGene00009488	oac-20	protein_coding	290.29	-1.47721	0.345131	6.90815e-07	0.000222733	-1.90021	0.382804	6.36031	3.43804	7.8849	12.9566	8.86725	27.5887	23.8297	26.1434	15.7869	19.551
WBGene00009504	F37B12.1	protein_coding	23.436	-0.861931	0.460918	0.0028722	0.0320192	-1.44058	0.483239	0.959696	0.620802	1.08036	1.16978	4.3283	1.92084	2.34362	1.85812	1.57663	1.72042
WBGene00009512	F37H8.3	protein_coding	43.4658	-1.26094	0.440811	9.13944e-05	0.00518435	-1.89324	0.483911	2.25278	2.10494	1.04662	2.73866	6.95173	9.88906	8.85463	3.99617	3.72301	5.10004
WBGene00009515	clec-170	protein_coding	21.7051	-1.13193	0.534176	0.00050873	0.0122538	-2.12608	0.611625	0.0854086	0.219459	0.15624	0.169171	1.16405	0.428587	0.759202	0.580427	0.570023	0.477702
WBGene00009578	F40F8.5	protein_coding	471.737	-0.855415	0.455666	0.00291392	0.032158	-1.41565	0.475582	20.1968	20.8805	15.4529	18.2529	45.8151	35.3388	106.49	31.6996	24.9089	37.3682
WBGene00009582	F40F9.5	protein_coding	122.802	-0.987857	0.324318	0.000119498	0.00586408	-1.2371	0.321562	2.10056	2.65138	3.05611	3.21171	5.76178	5.75326	8.00229	5.23145	4.6731	4.77507
WBGene00009595	F40F12.7	protein_coding	326.147	-0.772797	0.473905	0.00600386	0.0474661	-1.40773	0.512354	16.8813	20.39	15.3151	12.0519	25.623	53.8726	94.3748	31.194	27.0675	32.0488
WBGene00009617	F41E7.1	protein_coding	79.8553	-0.982516	0.407098	0.000647161	0.0140922	-1.4089	0.413042	1.67821	1.93703	2.52823	2.21605	7.15879	4.36665	7.77225	3.67741	3.82135	4.14109
WBGene00009620	fip-5	protein_coding	40.6213	-1.00287	0.525811	0.00134234	0.0212694	-1.88925	0.589144	5.22951	3.73659	5.62733	5.41606	42.7168	11.6632	18.3598	6.81361	11.4972	15.485
WBGene00009621	fipr-21	protein_coding	117.232	-0.985177	0.486343	0.0013198	0.0210592	-1.67622	0.521921	21.3934	14.9074	20.3416	27.4516	153.666	38.8172	62.1612	23.3642	26.6202	47.3217
WBGene00009626	F42A8.1	protein_coding	108.725	-0.728341	0.299702	0.00107042	0.018699	-0.939173	0.287092	1.97292	2.04507	2.85721	2.71376	5.6125	3.87303	4.11033	2.94847	3.70334	4.08059
WBGene00009628	tatn-1	protein_coding	902.563	-1.39638	0.395522	1.05687e-05	0.00141061	-1.94297	0.441063	29.6344	26.9309	26.239	30.8765	140.553	55.2882	171.662	97.1913	72.6104	72.2031
WBGene00009636	F42F12.4	protein_coding	50.2583	-0.652999	0.362158	0.00670756	0.0499206	-0.985451	0.363497	5.44915	5.24129	5.47277	5.78462	11.2102	13.2253	12.8218	9.35881	4.27859	9.56168
WBGene00009638	nspc-14	protein_coding	43.2259	-0.825377	0.492537	0.00441497	0.0401667	-1.53163	0.538002	5.92371	7.37993	7.22424	6.3736	19.9722	17.8598	37.6115	13.9159	13.6177	9.51015
WBGene00009651	F43D2.2	pseudogene	562.07	0.815704	0.342036	0.00102654	0.0184215	1.09004	0.33201	78.362	78.6711	66.473	71.3244	23.1709	27.5082	18.8514	33.5358	18.8298	28.7787
WBGene00009679	F44D12.2	protein_coding	26.24	-0.866207	0.526494	0.00358159	0.0357365	-1.74043	0.597504	1.03936	0.517946	0.760529	0.975967	5.3455	1.6999	3.07964	1.18595	2.12727	1.42102
WBGene00009686	ent-7	protein_coding	124.323	-0.657496	0.335216	0.0045285	0.0407709	-0.936508	0.329897	2.65594	4.65307	3.28965	3.87244	5.46387	8.39152	8.4317	5.55689	4.59766	5.10641
WBGene00009706	F44G3.2	protein_coding	16.7923	-0.832008	0.666422	0.00103101	0.0184215	-3.65225	1.11284	0.142652	0.13329	0.173971	3.07669	0.586934	1.0605	0.181148	6.75021	0.0952068	0.664892
WBGene00009723	F45D3.3	protein_coding	195.003	-0.908221	0.365418	0.000652508	0.0141493	-1.22883	0.360487	11.8093	19.7041	16.1165	18.688	67.099	24.2475	31.2421	29.1578	30.7758	29.356
WBGene00009785	F46C5.10	protein_coding	78.3612	-0.657242	0.356898	0.00605667	0.0475193	-0.978012	0.356328	6.46736	13.5966	11.5844	13.5217	25.1545	17.4288	14.1155	14.04	25.0889	17.7096
WBGene00009796	F46G10.1	protein_coding	431.778	-0.842595	0.46432	0.00339682	0.0348112	-1.43377	0.489452	17.8178	23.6136	19.0689	16.1655	34.4111	66.9063	104.473	39.9965	34.3404	28.1346
WBGene00009797	F46G10.2	protein_coding	138.493	-0.815869	0.355852	0.0013094	0.0209522	-1.11639	0.347361	3.1525	3.13565	2.43906	2.8349	10.286	5.92208	6.49991	4.77797	3.66504	5.21388
WBGene00009798	F46G10.4	protein_coding	77.7768	-0.733175	0.40336	0.0050429	0.042984	-1.14761	0.409234	1.95306	2.82028	3.60886	2.08402	4.68754	8.57965	6.91428	5.54149	4.50295	5.57221
WBGene00009804	F47B8.3	protein_coding	45.3142	-0.922461	0.502675	0.00226667	0.0280364	-1.67511	0.548699	2.77745	2.78741	0.627265	1.9017	7.83009	7.26507	9.4053	4.55699	2.88352	6.9043
WBGene00009813	haly-1	protein_coding	183.755	-1.03755	0.514998	0.00100709	0.0183688	-1.8777	0.570982	4.10082	3.72672	4.31606	5.09362	44.5508	7.01603	12.4124	5.9951	6.52362	12.8821
WBGene00009818	acbp-3	protein_coding	108.321	-0.809941	0.428738	0.00337595	0.0347515	-1.286	0.438719	4.36398	5.03701	6.15691	3.91703	10.562	16.6666	18.4722	10.0795	8.79476	8.13611
WBGene00009830	cutl-18	protein_coding	28.4764	-0.880175	0.356152	0.00071704	0.0150089	-1.18085	0.349056	0.82874	0.516235	1.01069	1.21593	1.89434	1.57448	1.28625	1.7151	1.53641	1.71676
WBGene00009839	fbxa-188	protein_coding	17.6098	-0.762601	0.454531	0.00587016	0.0469655	-1.32661	0.481538	0.227655	0.243103	0.475948	0.543969	0.60215	0.773683	1.07377	0.654865	0.390699	0.788237
WBGene00009852	arrd-24	protein_coding	28.7969	-1.55606	0.518292	9.50744e-06	0.00133163	-2.88695	0.651964	1.13846	0.354581	0.771333	2.7839	2.47218	10.1562	7.54969	5.98568	1.85732	3.4196
WBGene00009898	dod-23	protein_coding	1471.37	-1.02954	0.414346	0.000479669	0.0119622	-1.48497	0.425266	97.0261	126.114	128.677	112.053	215.415	328.756	588.806	274.036	208.159	240.445
WBGene00009902	drd-1	protein_coding	218.163	-0.839741	0.367532	0.00126628	0.0205251	-1.16325	0.360865	11.9726	12.3733	11.3933	14.3723	15.0208	32.5682	23.1509	29.4957	31.1148	14.9655
WBGene00009943	F52G2.3	protein_coding	77.5325	-1.11167	0.414064	0.000236989	0.00832397	-1.58955	0.432422	1.29356	1.20867	1.09216	1.34314	3.03645	3.77267	5.72822	2.93865	2.65641	2.28802
WBGene00009947	F52H3.5	protein_coding	100.432	-0.998182	0.393777	0.00046732	0.0118607	-1.39328	0.398215	11.1036	14.0942	7.92043	11.619	23.4892	32.0841	37.2455	17.085	24.8885	29.0991
WBGene00009957	F53B2.8	protein_coding	373.226	-1.02382	0.509818	0.00109758	0.019069	-1.83297	0.561529	24.7809	29.457	12.1601	11.7466	50.3766	88.1885	145.611	44.1411	47.1702	82.1502
WBGene00009971	F53C11.1	protein_coding	128.894	-1.1996	0.361733	3.70537e-05	0.00299967	-1.56905	0.380366	5.47183	2.66751	6.38302	6.00376	11.7462	17.8043	9.96957	14.3714	15.2429	12.3454
WBGene00009984	F53F1.6	protein_coding	209.783	-1.77802	0.453645	3.47373e-07	0.000140748	-2.87698	0.564586	3.40545	5.36956	5.06161	12.741	11.1655	51.8994	64.3265	33.2146	15.6257	14.9798
WBGene00010041	F54C9.3	protein_coding	338.216	-0.854717	0.425379	0.0022855	0.0280655	-1.31975	0.432649	90.5663	83.7366	90.2104	75.5532	115.594	315.493	330.57	177.59	159.498	148.959
WBGene00010047	F54D1.6	protein_coding	803.218	-1.37569	0.352548	3.7377e-06	0.000743934	-1.78297	0.385469	6.61113	7.99038	7.98004	10.3487	25.9711	22.3768	43.4089	22.2172	14.0652	18.783
WBGene00010049	F54D5.3	protein_coding	1464.68	-0.806616	0.425446	0.00336952	0.0347205	-1.2733	0.434299	115.357	116.473	93.8955	92.2146	199.873	288.718	471.555	160.304	184.567	164.171
WBGene00010050	F54D5.4	protein_coding	646.254	-0.816024	0.414879	0.00282737	0.031913	-1.25268	0.41953	46.3902	42.8402	60.5336	45.8388	76.2368	153.031	198.883	90.0069	68.963	85.6063
WBGene00010065	F54F7.3	protein_coding	131.679	-0.839884	0.408493	0.00217107	0.0271864	-1.25887	0.410621	14.454	16.6832	16.5904	18.3377	19.0218	49.3023	52.6345	28.6765	35.1821	24.9663
WBGene00010066	F54F7.6	protein_coding	112.534	0.597215	0.239593	0.00122441	0.020126	0.745546	0.230596	20.1391	17.6352	18.2597	14.1088	7.3751	10.9741	6.29306	12.2081	8.30385	10.1239
WBGene00010070	nep-17	protein_coding	3393.74	-0.955209	0.394201	0.000682007	0.0145166	-1.34491	0.395945	26.6961	28.7644	46.2524	44.6245	148.299	40.1329	107.175	55.5619	61.0451	73.0364
WBGene00010083	F55B11.1	protein_coding	349.159	-1.07195	0.386377	0.000215351	0.00808991	-1.46444	0.395764	2.21859	2.42908	2.53968	2.7319	9.88431	5.70692	9.74823	4.78252	3.52462	4.16167
WBGene00010086	F55B11.4	protein_coding	279.742	-1.02851	0.419568	0.000517583	0.0123587	-1.49845	0.431646	15.8129	15.8861	17.5446	16.8511	36.5665	50.2045	75.1877	25.6163	41.4211	29.8138
WBGene00010134	F55H12.3	protein_coding	456.948	-0.974309	0.313704	0.000101202	0.00541572	-1.20425	0.30976	2.45016	2.32527	2.96465	3.13811	5.08995	4.44302	8.3702	5.3496	4.10417	5.66973
WBGene00010135	F55H12.4	protein_coding	209.085	-0.622783	0.322505	0.00541042	0.0449199	-0.885409	0.318318	20.8543	23.455	40.9751	38.5868	57.2028	38.9023	62.5273	30.9109	37.631	56.8805
WBGene00010150	F56D5.6	protein_coding	233.875	-0.963542	0.451793	0.00122494	0.020126	-1.51996	0.470137	1.28168	1.84453	1.90443	1.88049	3.25801	4.33701	9.59701	4.41997	2.67437	2.65047
WBGene00010175	F56H11.2	protein_coding	18.6313	-0.935064	0.582404	0.00204406	0.0262924	-2.20889	0.7163	0.336347	0.549978	0.615286	1.03633	6.40046	1.75033	2.34913	1.35453	0.785681	0.940617
WBGene00010183	fipr-13	protein_coding	23.0642	-0.805337	0.463135	0.00446547	0.0404761	-1.3946	0.490493	2.20049	5.48288	5.81448	7.10284	9.43108	17.4495	7.91726	9.23105	5.38496	17.094
WBGene00010196	F57C2.4	protein_coding	233.272	-0.773757	0.400769	0.00348486	0.0352682	-1.17668	0.402784	32.187	34.4303	26.2593	38.8872	54.5712	72.9405	120.646	42.0158	50.0749	39.73
WBGene00010238	F58B4.5	protein_coding	230.834	-0.752876	0.421749	0.00503974	0.042984	-1.21441	0.433025	9.82263	12.5495	18.091	11.6471	18.5578	34.2762	51.6756	29.9709	20.336	22.5176
WBGene00010251	sta-2	protein_coding	62.4793	-0.809316	0.434196	0.00355054	0.0355553	-1.30172	0.446474	2.07727	1.84141	1.62393	1.59422	8.98513	3.20735	4.39642	3.21752	3.05715	3.87282
WBGene00010266	dct-18	protein_coding	994.711	-0.810648	0.314797	0.000607531	0.0135411	-1.03855	0.302942	29.5407	35.0175	41.8066	31.5362	75.0579	62.2778	89.6525	72.9111	49.0685	66.1722
WBGene00010274	F58G6.3	protein_coding	63.1167	-0.736848	0.315692	0.00138366	0.0215769	-0.971656	0.303829	7.63187	8.64365	13.256	13.0298	17.1278	22.1789	10.8662	18.3944	17.9046	19.4028
WBGene00010277	F58G6.7	protein_coding	132.002	-0.640791	0.342731	0.00595639	0.0473547	-0.936733	0.340609	8.52902	10.9429	15.059	13.1115	17.6771	26.6875	10.5074	19.0965	24.6384	23.496
WBGene00010296	dgat-2	protein_coding	157.056	-1.11876	0.2886	6.9057e-06	0.00110345	-1.32664	0.295033	8.28979	6.15688	12.9613	13.3791	21.4268	21.4117	17.9497	18.9393	20.712	26.8486
WBGene00010315	F59B2.13	protein_coding	35.8116	-0.890105	0.417745	0.00158602	0.0235503	-1.33475	0.422594	0.988353	0.777676	1.26878	1.19062	2.88938	2.74568	3.10466	2.04252	2.08305	1.50323
WBGene00010316	F59B8.1	protein_coding	13.4987	-0.746457	0.603694	0.00550061	0.0453191	-2.39176	0.861538	0.0740684	0.0415245	0.054198	0.0652039	0.822828	0.176204	0.41385	0.0894863	0.118641	0.16571
WBGene00010320	F59B10.4	protein_coding	24.572	-1.17181	0.488367	0.000308056	0.00928428	-1.94831	0.539932	0.30354	0.311982	0.222109	0.480983	2.34169	0.947762	0.886547	0.733449	0.567238	0.848871
WBGene00010328	F59C6.11	protein_coding	30.2337	-0.954449	0.446599	0.0012578	0.0205025	-1.49211	0.462607	1.67406	1.39954	0.859619	1.24102	3.17204	5.04361	3.1328	3.5483	3.52825	3.03895
WBGene00010340	slcf-1	protein_coding	50.2204	-0.685716	0.383457	0.00625549	0.0484166	-1.05919	0.387403	1.86232	1.79128	1.60319	1.49478	4.00025	4.15346	4.59068	2.92277	2.63208	2.60406
WBGene00010348	H01G02.1	protein_coding	150.534	-0.900796	0.402484	0.00121369	0.0200719	-1.3059	0.403599	13.8414	12.7629	18.8793	16.9947	31.6597	39.3998	61.7499	23.6537	22.8516	30.5594
WBGene00010411	H25K10.1	protein_coding	25.5715	-0.873694	0.465832	0.00271112	0.0310684	-1.47028	0.490302	0.384339	0.718231	1.0044	0.773351	2.25906	1.87762	2.02196	1.10558	1.90551	1.89375
WBGene00010422	H32K16.2	protein_coding	14.1155	-1.11738	0.494571	0.000496355	0.0121859	-1.89294	0.543523	1.4785	1.93406	1.44248	3.38404	6.9957	6.37503	4.88148	3.87023	3.55234	8.54509
WBGene00010424	H36L18.2	protein_coding	301.838	-0.725106	0.384542	0.00446138	0.0404761	-1.09471	0.384979	24.538	38.1593	34.5291	33.686	40.4195	69.6514	105.464	52.1738	61.1555	51.1867
WBGene00010440	ttr-51	protein_coding	1345.88	-0.964169	0.426981	0.000958904	0.017969	-1.44273	0.436885	66.2717	68.7826	64.4451	68.1204	97.5816	254.382	306.937	130.624	89.2341	145.709
WBGene00010456	K01C8.1	protein_coding	256.208	-1.08989	0.297764	1.51129e-05	0.001824	-1.30806	0.3023	7.97478	9.78693	7.54824	10.6877	19.6504	21.9004	26.7531	15.6985	13.5047	19.6391
WBGene00010503	K02C4.5	protein_coding	292.205	-0.783608	0.369825	0.00219127	0.0273789	-1.11439	0.363824	11.4188	13.0685	12.1954	11.5987	22.3097	22.0513	42.3858	22.6528	18.0379	20.7852
WBGene00010539	ttr-2	protein_coding	1561.21	-0.854146	0.423918	0.00226405	0.0280364	-1.315	0.430695	99.603	118.886	106	109.133	161.625	288.717	494.446	164.773	193.643	186.283
WBGene00010540	K03H1.5	protein_coding	361.352	-0.920521	0.426129	0.00135361	0.0213894	-1.39103	0.434104	3.307	5.13631	4.05976	4.29936	8.35765	9.06873	20.7191	8.48908	5.55434	9.35034
WBGene00010541	ttr-1	protein_coding	31.735	-0.741387	0.387354	0.00398679	0.0374732	-1.11536	0.387386	1.8369	2.89633	1.96016	2.52665	3.54273	5.03559	5.68574	4.85463	3.83112	4.38786
WBGene00010545	cbp-2	protein_coding	237.349	-0.803887	0.451145	0.00419465	0.0388307	-1.35107	0.471882	10.9814	15.4373	11.5826	10.451	18.8261	38.9803	59.6741	22.909	19.5442	22.9635
WBGene00010567	K04G2.9	protein_coding	80.9528	-0.719851	0.376334	0.00425953	0.0390974	-1.07159	0.374907	3.45539	4.74798	7.4365	5.18904	14.7397	11.5596	10.9697	7.87864	9.22461	7.67375
WBGene00010593	gsnl-1	protein_coding	88.0466	-0.87765	0.427779	0.00194453	0.0257718	-1.35006	0.435705	2.61608	3.40928	3.77814	3.27267	12.8882	7.52347	11.8895	6.2381	3.76766	5.90418
WBGene00010595	haao-1	protein_coding	60.9535	-0.652147	0.360861	0.00666217	0.0499206	-0.982049	0.361942	2.69738	4.09558	6.99036	5.04593	12.7167	9.6922	5.70884	7.80768	6.60092	8.90541
WBGene00010597	K06A4.7	protein_coding	1246.28	-0.957531	0.428503	0.00102872	0.0184215	-1.43953	0.438541	68.8777	66.8549	61.3072	57.3765	124.461	246.93	296.469	127.824	110.601	106.565
WBGene00010605	K06G5.1	protein_coding	2193.96	-0.808294	0.39679	0.00248482	0.0295496	-1.19883	0.396284	48.1464	44.1569	57.5867	43.9478	100.954	95.5531	199.598	90.2225	77.8207	80.1534
WBGene00010657	K08D8.3	protein_coding	297.578	-1.05133	0.381026	0.000235541	0.00832397	-1.42612	0.387798	8.64849	8.70252	10.4735	9.26391	24.0751	19.3783	39.8592	18.815	15.9035	23.6223
WBGene00010658	K08D8.4	protein_coding	450.293	-1.46742	0.332572	4.32412e-07	0.000163401	-1.85171	0.366377	13.0496	10.4175	10.6612	16.8414	18.9616	47.3763	29.9247	47.1958	37.1206	54.0325
WBGene00010659	K08D8.5	protein_coding	57.9454	-1.17814	0.338236	2.37141e-05	0.00245594	-1.48896	0.352274	3.9745	2.00739	3.27507	4.44447	7.624	9.02388	8.73009	6.92155	8.02953	8.01079
WBGene00010660	K08D8.6	protein_coding	456.712	-1.36698	0.313888	7.46041e-07	0.000222733	-1.67591	0.338639	8.96838	6.59965	12.6375	13.622	23.7078	40.8327	24.1935	25.591	30.455	24.5609
WBGene00010661	tyr-2	protein_coding	120.486	-1.12245	0.383952	0.000129763	0.00611198	-1.52255	0.397854	2.30001	3.5655	3.31497	4.00348	13.496	5.79026	11.2182	5.42073	5.51221	8.72239
WBGene00010681	mak-1	protein_coding	1427.61	-0.829878	0.289303	0.000243712	0.00837975	-1.01868	0.277662	38.9943	46.3759	42.7664	49.4412	108.447	68.5351	107.037	63.5781	55.9508	78.1909
WBGene00010724	K09E9.1	protein_coding	134.014	-0.642534	0.353255	0.00668114	0.0499206	-0.958714	0.353465	2.37842	2.12465	2.61373	1.97873	4.32839	5.38222	6.10693	4.60499	2.65144	3.24044
WBGene00010727	K09G1.1	protein_coding	310.772	-0.923644	0.325655	0.00024129	0.00837975	-1.16999	0.318683	3.42376	3.93399	5.55785	5.47817	12.921	8.44418	11.1631	5.75283	7.31832	8.3456
WBGene00010749	K10D11.5	protein_coding	229.031	-1.55565	0.344551	2.02202e-07	9.55828e-05	-2.00422	0.385626	6.95508	4.30888	7.56009	9.78301	15.008	36.3062	28.128	23.1382	16.7511	24.9472
WBGene00010755	vglu-2	protein_coding	142.648	-1.12589	0.321989	2.48688e-05	0.00251907	-1.39261	0.330316	2.93947	3.42264	3.80543	4.85688	11.071	7.90056	11.3705	5.50914	6.03639	7.79888
WBGene00010793	LLC1.2	protein_coding	1125.46	-0.799822	0.36278	0.00170115	0.0243989	-1.11495	0.355307	16.4682	15.2625	14.9473	15.9489	28.8588	36.4963	52.6911	23.3557	22.7553	23.0168
WBGene00010827	M02B1.2	protein_coding	74.9639	-0.731421	0.378148	0.00391988	0.0371831	-1.08561	0.376356	3.10809	2.33592	4.12007	3.56884	8.06206	6.17837	9.26652	6.39449	3.87815	4.22002
WBGene00010850	M04C3.1	protein_coding	380.368	-0.893538	0.378001	0.00091721	0.0174725	-1.24038	0.374197	4.21872	4.86358	4.70978	3.69535	8.41979	10.3918	15.7518	9.48796	6.66779	11.661
WBGene00010870	let-522	protein_coding	136.292	-1.29483	0.340588	6.61068e-06	0.0010714	-1.64438	0.364944	5.26886	5.28112	7.1266	8.09592	15.372	20.938	23.965	14.4673	15.6004	12.9487
WBGene00010873	trpa-2	protein_coding	40.7546	-1.29748	0.411913	4.164e-05	0.00321193	-1.84798	0.450926	0.723835	0.901776	1.32413	1.75232	3.72274	4.21522	4.97885	3.03648	1.69083	2.3054
WBGene00010877	lact-4	protein_coding	85.6517	-0.91683	0.339039	0.000355842	0.0100743	-1.18649	0.332273	2.91744	3.08154	3.71266	4.68992	8.41564	10.9859	7.00683	5.55529	4.23288	4.78888
WBGene00010884	M7.8	protein_coding	22.0693	-0.884728	0.421883	0.00173131	0.024569	-1.34059	0.427918	1.84748	2.1578	1.50206	2.30404	4.27578	6.40946	3.91009	4.3401	3.49357	4.162
WBGene00010893	cutl-9	protein_coding	18.8379	-0.717051	0.602586	0.00644902	0.0490376	-2.40123	0.881499	0.0771638	0.432598	0.0941049	0.101893	2.42084	0.745746	1.46981	0.271909	0.926994	0.611416
WBGene00010901	M28.10	protein_coding	893.929	-0.840811	0.410814	0.00220928	0.0274828	-1.26586	0.413606	64.6046	68.7488	76.5999	64.1642	138.728	130.333	305.017	116.467	124.378	123.922
WBGene00010902	M79.2	protein_coding	166.29	-0.971153	0.342466	0.000225334	0.00822433	-1.25153	0.339281	6.63424	6.3946	6.89844	6.33207	13.0017	21.1817	16.3171	11.601	12.8637	15.2331
WBGene00010925	M153.2	protein_coding	29.0858	-1.38886	0.440852	2.70819e-05	0.00257736	-2.10207	0.500884	0.528167	0.767674	0.429416	0.981574	3.74259	2.74854	2.75732	1.89069	1.72334	1.53176
WBGene00010931	M162.5	protein_coding	43.4169	-0.860883	0.535675	0.00373675	0.0364006	-1.79004	0.617345	0.588504	0.602252	0.307589	0.394722	1.09538	1.10418	3.55867	0.87465	1.53368	1.61967
WBGene00010945	chil-13	protein_coding	24.0654	-0.748117	0.418488	0.0050984	0.043262	-1.20108	0.428842	0.797855	1.49099	1.94604	2.01931	3.5905	3.4847	3.67274	2.71107	2.39623	2.04532
WBGene00010977	R02D5.3	protein_coding	56.0096	-1.37753	0.500744	5.4473e-05	0.00372287	-2.37869	0.589433	1.61888	1.8908	2.96145	3.20655	5.13438	15.9465	20.5576	10.1868	5.94249	6.41369
WBGene00010985	R03A10.5	protein_coding	51.2645	-1.06729	0.335381	7.13081e-05	0.004445	-1.34807	0.339403	1.19208	1.11385	1.34611	1.63243	3.58776	2.92124	3.02757	2.13367	2.82882	2.88102
WBGene00010998	R03G8.3	protein_coding	50.5305	-1.07308	0.401151	0.000272979	0.00874844	-1.5036	0.413114	1.21637	1.27293	1.1274	1.84177	2.35221	3.79795	5.31352	3.13508	1.88341	2.58527
WBGene00011003	R04B5.5	protein_coding	59.0854	-0.665254	0.339168	0.00442925	0.0402643	-0.950207	0.333892	3.17994	5.4473	4.13663	4.94556	8.17734	9.21972	9.82604	6.40312	4.38612	8.00364
WBGene00011006	ugt-47	protein_coding	245.248	-0.713117	0.345531	0.00300832	0.0328168	-1.00278	0.337989	7.48856	7.71644	18.6921	13.1231	16.0536	25.3903	19.8188	23.6753	19.9917	21.0728
WBGene00011018	R05A10.1	protein_coding	17.6775	0.770019	0.498064	0.00665883	0.0499206	1.51141	0.557007	0.560273	0.450795	0.702259	0.411017	3.15367	0.0925595	0.177868	0.125352	0.0415478	0.116062
WBGene00011059	R06C1.4	protein_coding	492.232	-1.0411	0.336627	9.66478e-05	0.00540133	-1.31981	0.338511	37.3187	41.0911	47.2116	51.9369	178.553	106.254	83.9644	63.9199	88.4656	72.7519
WBGene00011076	scav-5	protein_coding	92.6214	-0.991751	0.318905	9.80748e-05	0.00541572	-1.2321	0.316303	2.187	2.22117	3.24697	2.76233	6.50422	7.24568	5.3129	5.93547	4.25194	5.00811
WBGene00011089	kmo-1	protein_coding	47.1768	-0.992135	0.364126	0.000293757	0.00905616	-1.31845	0.364137	1.95667	2.74239	2.16932	3.67988	7.6847	5.22343	6.43765	4.02949	4.63	3.56507
WBGene00011095	gana-1	protein_coding	61.0641	-0.904379	0.41589	0.00138209	0.0215769	-1.34484	0.420479	3.11845	2.91379	3.34211	3.49393	15.0664	7.16569	7.80001	5.23274	5.04551	5.5497
WBGene00011097	nhr-206	protein_coding	16.0576	-0.793792	0.592366	0.0047299	0.0414369	-2.22937	0.789191	0.872451	0.326078	0.1064	0.307215	2.33328	1.88093	3.98842	1.40541	0.815192	1.78924
WBGene00011102	R07E3.1	protein_coding	341.781	-1.16088	0.303887	8.06711e-06	0.00117335	-1.40168	0.31404	14.1439	13.6066	17.147	20.5554	52.0822	38.6373	48.0372	26.1207	26.4759	30.8165
WBGene00011105	R07E3.4	protein_coding	57.5276	-0.753048	0.302258	0.000854698	0.0164929	-0.965326	0.289501	4.89084	3.74964	5.96462	6.51347	9.41661	9.88232	10.1919	8.08056	6.86316	7.48176
WBGene00011112	R07E5.4	protein_coding	47.8423	-1.02277	0.480298	0.00095543	0.017969	-1.69884	0.51428	1.49456	1.56076	2.46598	5.10797	9.58566	4.37897	1.33968	2.92092	7.39307	6.14652
WBGene00011147	R08D7.7	protein_coding	37.7405	-1.09733	0.36137	0.000102242	0.00544573	-1.43772	0.370049	0.985135	0.805423	1.80213	2.00548	3.54664	3.06679	3.59659	2.66555	2.13683	2.8124
WBGene00011175	R09E10.5	protein_coding	71.6107	-0.834589	0.566752	0.00423954	0.0390402	-1.99257	0.69676	0.643755	1.05865	0.314036	0.4307	6.17148	1.28259	3.76042	0.674056	2.13105	1.80031
WBGene00011181	R09H10.3	protein_coding	281.474	-0.850373	0.437239	0.00263192	0.0305064	-1.35062	0.449047	9.94832	14.337	14.086	12.6913	21.3332	43.6852	56.6345	22.9179	19.6937	19.3334
WBGene00011185	R10D12.1	protein_coding	79.0844	-1.13236	0.369552	8.76213e-05	0.00506035	-1.50036	0.382498	3.33732	3.55342	2.17699	4.09942	13.8909	8.02008	7.68745	4.76653	6.63027	7.88607
WBGene00011190	swt-6	protein_coding	124.296	-0.921837	0.453542	0.0017197	0.0245067	-1.47829	0.471574	6.70965	1.8523	5.67213	4.89983	6.82322	19.1021	14.6202	10.2097	11.3987	12.8647
WBGene00011222	R10H10.3	protein_coding	680.466	-0.876827	0.342151	0.000563989	0.0129786	-1.15073	0.333703	10.847	13.1601	17.2581	12.8396	24.1687	36.1263	35.1774	24.4289	27.3983	24.921
WBGene00011263	R13H4.5	protein_coding	59.909	-1.185	0.378688	6.42855e-05	0.00412045	-1.59152	0.398228	3.0821	2.97273	2.30376	3.676	11.7608	10.0521	8.83773	7.70758	3.31777	7.2291
WBGene00011267	fbxb-85	protein_coding	27.4138	0.809419	0.357313	0.00142583	0.0219783	1.11309	0.349	8.01346	7.3489	6.87715	5.48677	2.59494	3.30964	1.88445	3.73516	1.98083	2.35169
WBGene00011291	R102.4	protein_coding	248.268	-0.649459	0.269492	0.00135369	0.0213894	-0.827676	0.258298	8.65928	7.41298	10.2064	9.6245	13.3357	18.6651	17.0163	12.6632	10.5899	13.6639
WBGene00011330	T01D3.6	protein_coding	747.953	-1.10047	0.486933	0.000542857	0.0126462	-1.83364	0.530158	11.0033	15.5903	14.134	14.1723	50.5605	24.339	107.773	25.6521	21.8504	44.6859
WBGene00011353	T01H8.2	protein_coding	62.7442	-0.650216	0.292263	0.00230057	0.0280655	-0.860105	0.282149	3.48411	3.11982	3.18678	4.34511	6.27167	7.60858	5.16175	5.04246	4.35998	3.85683
WBGene00011374	T02D1.8	protein_coding	143.277	-0.811812	0.371407	0.0017325	0.024569	-1.1443	0.365284	13.8085	21.3628	24.0179	20.127	37.2554	63.1076	52.0299	34.642	27.7988	32.7079
WBGene00011383	T02E9.5	protein_coding	177.382	-0.790078	0.536525	0.00602817	0.0474744	-1.74102	0.633964	2.75113	8.72801	3.04303	3.21039	32.3787	12.4617	22.4238	3.80047	13.6642	9.78116
WBGene00011392	sbt-1	protein_coding	122.166	-0.811658	0.572307	0.00479976	0.0416628	-2.02845	0.719266	5.19644	6.51648	6.17054	6.25989	93.9618	11.2844	18.9281	8.26069	8.94416	8.41338
WBGene00011393	T03D8.6	protein_coding	77.9414	-1.08002	0.410874	0.000297495	0.00908254	-1.53898	0.42543	1.69834	1.37808	1.96219	1.92787	9.14841	3.6216	4.88085	3.10478	3.28113	4.29123
WBGene00011407	ppat-1	protein_coding	92.7256	-0.6966	0.319144	0.00229703	0.0280655	-0.941827	0.30891	3.13704	3.24522	4.30399	3.64926	5.53167	9.16197	6.47338	6.42953	3.96305	7.15413
WBGene00011423	ipla-7	protein_coding	433.67	-0.900936	0.353682	0.000562622	0.0129786	-1.19749	0.347197	6.4395	6.44839	6.82078	6.41413	12.9309	16.0211	21.8604	12.4241	10.7872	10.7142
WBGene00011446	T04F8.8	protein_coding	350.159	-0.898018	0.316199	0.000246582	0.00837975	-1.12751	0.307576	33.505	47.2584	56.7369	66.1293	80.1227	83.9266	126.015	64.6724	90.8703	93.898
WBGene00011474	aldo-1	protein_coding	553.144	-0.803253	0.406083	0.00287329	0.0320192	-1.21738	0.408383	26.5173	31.8562	35.6559	35.2293	148.37	40.6545	84.9851	46.5496	39.6742	58.1307
WBGene00011487	T05E12.6	protein_coding	1496.22	-0.854157	0.295042	0.000218813	0.00811251	-1.05069	0.284259	25.3879	27.3575	39.1301	29.5092	62.4645	66.1771	62.8584	54.3321	56.835	55.2413
WBGene00011499	T05G5.4	protein_coding	12.1226	-0.848892	0.485062	0.00361261	0.0358032	-1.52112	0.522696	1.74443	1.01872	1.06371	3.07131	3.1401	3.72842	1.93829	3.73211	4.07485	3.04901
WBGene00011517	cgt-1	protein_coding	54.4394	-1.29363	0.484815	0.000106076	0.00554579	-2.13607	0.551065	0.903774	1.26669	1.92884	1.39232	5.19046	8.17457	9.56392	5.45951	2.91539	3.86141
WBGene00011561	ttr-15	protein_coding	2190.74	-0.97803	0.415829	0.000751779	0.015423	-1.4272	0.423505	106.545	119.444	114.506	120.668	211.337	296.674	536.345	170.357	262.989	206.035
WBGene00011571	ttr-46	protein_coding	801.718	-0.848213	0.358008	0.00100091	0.0183151	-1.15225	0.3502	77.845	88.1076	81.4917	85.3995	131.71	212.826	264.253	127.379	144.657	136.279
WBGene00011573	anmt-3	protein_coding	60.936	-0.810459	0.41474	0.00295579	0.0324937	-1.24702	0.419547	3.86324	3.91911	3.76912	4.85841	15.8951	6.23635	11.9141	6.2232	5.00937	6.48229
WBGene00011587	T07F10.1	protein_coding	695.461	-0.692799	0.349526	0.00389626	0.0370832	-0.992964	0.34401	13.7487	18.2943	17.8206	15.6835	25.2854	26.0342	50.2288	28.1553	25.6543	28.1155
WBGene00011672	cyp-13A5	protein_coding	397.912	-1.21256	0.461903	0.000177219	0.00719212	-1.89895	0.506459	11.5903	14.344	9.54813	10.2032	20.2121	59.8589	75.053	30.448	33.7083	32.4132
WBGene00011694	T10G3.3	protein_coding	33.7166	-0.775294	0.518039	0.00664194	0.0498836	-1.61906	0.596495	0.492378	0.575081	1.80144	1.7338	6.83731	1.92173	1.25051	1.48718	2.71109	2.35232
WBGene00011718	T11G6.3	protein_coding	41.7965	-1.33574	0.418801	3.2271e-05	0.00279477	-1.93039	0.464392	0.669818	0.739652	1.48523	1.71536	3.50756	3.12354	4.33022	1.8392	3.49505	4.14373
WBGene00011737	sqst-1	protein_coding	1160.47	-0.809919	0.405255	0.00269322	0.0309884	-1.22154	0.407081	38.6936	42.1977	35.3217	35.3225	94.3207	61.914	159.4	56.8213	54.7813	80.6767
WBGene00011753	T13F3.6	protein_coding	214.499	-0.616817	0.279124	0.00263195	0.0305064	-0.813003	0.270303	21.1887	19.947	34.1951	33.519	41.1319	37.5444	32.9759	30.6357	36.5764	60.4437
WBGene00011803	T16G12.1	protein_coding	738.235	-0.626904	0.268449	0.00178942	0.0250011	-0.806993	0.258393	6.57703	10.0136	10.6472	11.8737	19.1968	11.0076	17.7002	14.588	11.7649	11.6552
WBGene00011821	cdf-2	protein_coding	52.3739	-0.866559	0.476404	0.00304042	0.0329697	-1.50326	0.507239	1.58042	2.55067	1.40175	1.70748	5.46808	5.23372	9.2136	3.11001	2.68491	4.41976
WBGene00011831	T19B10.2	protein_coding	265.911	-1.09205	0.415685	0.000287249	0.00887967	-1.56832	0.432457	11.3955	16.118	11.9849	16.5661	70.4372	28.2129	48.0589	17.2621	30.8405	26.8981
WBGene00011832	bgal-1	protein_coding	128.193	-0.593973	0.271752	0.00301745	0.0328531	-0.783606	0.2642	5.39177	4.71439	4.10216	4.96422	9.05686	7.68573	9.42223	6.72328	5.08413	7.42395
WBGene00011856	T20D3.2	protein_coding	1774	-0.857387	0.361416	0.000973801	0.0180587	-1.16825	0.35423	68.968	76.6794	96.1122	69.9777	157.146	215.726	238.225	139.712	148.346	125.76
WBGene00011893	T21C9.6	protein_coding	318.989	-0.704927	0.348388	0.00340288	0.0348112	-1.00113	0.341825	5.88144	6.92656	6.57497	6.76857	10.9336	12.024	20.3053	11.3186	6.8693	10.6226
WBGene00011894	ttr-23	protein_coding	45.7595	-1.30218	0.471252	8.78703e-05	0.00506035	-2.08673	0.532079	3.6971	3.62719	1.35264	3.5801	11.4087	14.2922	15.9624	5.95557	7.8959	16.3704
WBGene00011925	T22C8.4	protein_coding	25.532	0.713772	0.348793	0.00313806	0.0333971	1.00954	0.341769	4.86737	4.29987	2.59025	2.18138	1.36545	2.03952	1.91046	1.78198	1.41754	1.40244
WBGene00011932	sptl-3	protein_coding	634.937	-0.610481	0.189979	0.000104713	0.00552541	-0.705022	0.181735	24.4057	23.4334	29.1952	28.3271	39.2284	42.1811	33.6897	42.5699	34.7904	37.5315
WBGene00011936	pgrn-1	protein_coding	249.653	-0.816132	0.364061	0.00149103	0.022587	-1.1331	0.356722	10.8186	11.0472	13.5707	12.585	26.1511	28.3219	37.2891	15.3267	18.051	19.5216
WBGene00011957	T23F11.6	protein_coding	99.8944	-1.25634	0.473479	0.000134724	0.00618805	-2.01889	0.52883	5.07327	4.95579	2.39047	4.77061	5.21844	27.0867	18.595	21.5919	10.3117	15.2626
WBGene00011978	T24B8.4	protein_coding	434.56	-1.12017	0.382127	0.000127921	0.00607223	-1.51506	0.395533	4.95101	4.50049	4.83585	6.33063	15.4854	8.4772	23.5838	10.9617	8.04404	9.39762
WBGene00012005	jun-1	protein_coding	860.357	-0.854778	0.371713	0.00117847	0.0196415	-1.18702	0.365908	4.40434	4.29662	4.24971	3.93666	9.75505	8.01005	15.793	8.172	6.10423	7.6844
WBGene00012018	T25C12.3	protein_coding	7044.02	-0.639779	0.275813	0.00180756	0.0250253	-0.827883	0.265334	77.264	86.7565	113.037	95.0623	196.364	122.211	191.796	150.052	112.742	140.493
WBGene00012085	T27D12.1	protein_coding	383.887	-0.902012	0.40055	0.00117204	0.0196182	-1.30234	0.401263	8.35616	12.238	9.44646	13.1005	50.9438	12.8081	22.4146	13.8956	15.9163	25.0315
WBGene00012101	zip-10	protein_coding	135.187	-1.95915	0.349603	1.4631e-10	3.1256e-07	-2.5588	0.39924	8.66921	5.60788	8.67488	22.5037	20.121	51.0631	51.0918	55.502	38.2759	34.6047
WBGene00012127	T28D6.7	protein_coding	73.4432	-0.784572	0.335452	0.00123783	0.0202597	-1.04871	0.324676	2.84502	3.07182	3.00701	3.11674	6.69826	6.39212	6.98472	4.45567	5.14781	4.89164
WBGene00012130	slc-17.4	protein_coding	163.454	-0.804282	0.339998	0.00110641	0.0191054	-1.07541	0.329681	3.73347	3.32033	6.912	7.52365	12.1224	5.88546	6.85446	6.97425	7.98559	13.6277
WBGene00012158	ucr-2.1	protein_coding	912.342	-0.632003	0.339637	0.00624975	0.0484166	-0.923748	0.337827	37.0738	36.2006	35.7353	37.5526	91.606	46.3921	100.371	47.2368	40.8034	57.0988
WBGene00012162	sek-6	protein_coding	22.0045	-0.817263	0.486086	0.00456893	0.0408174	-1.49616	0.527569	0.601385	1.26432	0.550063	1.19118	1.62381	2.57072	3.72293	1.58937	1.40479	1.89204
WBGene00012185	W01F3.2	protein_coding	382.493	-1.00693	0.343278	0.000161457	0.00686879	-1.29322	0.342779	19.841	19.6188	22.2002	21.5363	37.0528	48.3319	68.4924	36.2669	40.8832	51.4465
WBGene00012201	W02B12.1	protein_coding	169.203	-0.814762	0.378293	0.00185929	0.0252921	-1.16205	0.373428	6.20994	7.03695	6.92877	6.39724	13.183	14.3409	23.0701	11.8392	11.3755	10.5923
WBGene00012202	W02B12.4	protein_coding	64.9358	-0.670262	0.372859	0.00643351	0.0489854	-1.0225	0.375252	1.06906	2.24752	2.33591	2.35278	2.56584	4.80165	4.46862	3.90167	2.79452	2.57445
WBGene00012211	ssp-37	protein_coding	62.9577	-0.811597	0.478675	0.00461389	0.040985	-1.4602	0.515456	8.92093	9.77263	10.5043	13.2693	18.6688	20.582	56.2513	16.4146	20.1201	13.4777
WBGene00012212	W02D9.6	protein_coding	120.34	-1.03859	0.533965	0.00104327	0.0184936	-1.98387	0.6051	12.8215	20.2996	13.8991	16.9306	30.0403	48.1884	142.464	29.4031	58.9495	31.8723
WBGene00012235	W04A4.6	protein_coding	31.8596	-1.1048	0.393982	0.000183145	0.00726132	-1.52535	0.407716	1.1992	1.1205	0.946309	1.86296	3.84565	3.82823	3.67268	2.34368	1.78902	2.10424
WBGene00012251	clec-49	protein_coding	232.346	-0.809995	0.41707	0.00303507	0.0329697	-1.25293	0.422692	7.77586	12.1093	8.78059	8.8101	21.329	20.0184	39.5886	13.8452	15.1846	18.0543
WBGene00012253	clec-50	protein_coding	2518.13	-0.947702	0.468719	0.00157472	0.0234759	-1.56161	0.494094	61.771	70.3017	62.4694	62.1398	131.306	198.203	413.428	123.674	104.402	101.651
WBGene00012280	W05E10.1	protein_coding	40.4905	-0.724926	0.394174	0.00494669	0.0425296	-1.1175	0.397619	1.20025	1.38536	2.75533	1.7403	3.34068	4.51395	3.04832	4.54932	2.4503	4.2122
WBGene00012306	W06F12.2	protein_coding	178.566	-1.02788	0.372545	0.000248855	0.00837975	-1.37839	0.376255	3.46614	2.82269	2.75345	3.21928	9.06049	7.11574	11.549	6.69127	5.00867	5.03933
WBGene00012330	zip-3	protein_coding	355.048	-0.806349	0.328057	0.000854809	0.0164929	-1.05637	0.31681	5.04852	7.99526	6.40041	7.65829	11.3248	11.1323	19.0155	10.9123	10.5842	10.9279
WBGene00012358	W09D6.5	protein_coding	386.049	-0.801992	0.343155	0.0011999	0.0199006	-1.079	0.333138	10.5346	13.0925	13.7829	12.155	26.7745	21.48	36.6259	19.2045	21.0926	22.0717
WBGene00012364	W09D12.1	protein_coding	190.26	-0.758229	0.360009	0.00241109	0.0289765	-1.07091	0.352938	3.89687	5.53917	5.56134	5.25523	9.08281	7.58153	15.7404	8.18063	7.47038	10.3955
WBGene00012382	ttr-16	protein_coding	1128.77	-0.949988	0.372729	0.000507021	0.012246	-1.28955	0.370879	136.356	160.923	184.287	183.639	357.186	328.506	664.51	279.945	227.173	333.9
WBGene00012383	ttr-17	protein_coding	210.772	-0.936942	0.286843	6.23952e-05	0.00409176	-1.12317	0.280542	14.5699	21.7539	22.1651	23.4045	40.1709	51.0312	44.6333	36.5968	30.8764	34.4449
WBGene00012407	Y7A5A.1	protein_coding	943.734	-0.663413	0.370023	0.00664382	0.0498836	-1.01071	0.37238	21.5921	26.0916	25.5652	23.4051	44.0962	38.3318	85.2538	37.459	28.5065	40.0725
WBGene00012428	Y11D7A.3	protein_coding	94.5372	-0.923916	0.370403	0.000616654	0.0136373	-1.25609	0.366829	0.557692	1.06015	1.47753	1.40513	2.23526	2.18737	2.36879	1.93615	2.82365	1.95401
WBGene00012439	Y12A6A.1	protein_coding	42.9168	-0.944877	0.409036	0.000910402	0.0174174	-1.37092	0.413322	1.62935	1.79923	1.62579	2.54272	5.71356	3.90917	5.73694	2.01326	3.06461	3.79717
WBGene00012443	Y15E3A.4	protein_coding	109.317	-0.814851	0.517388	0.00505862	0.0430533	-1.64512	0.586856	2.35375	3.29892	2.28336	2.63716	23.5507	5.01086	8.96685	3.60849	3.99869	4.13895
WBGene00012445	Y16B4A.2	protein_coding	2436.23	-0.669071	0.357676	0.00545879	0.0450466	-0.989292	0.356035	20.2895	25.7641	32.2517	26.955	74.7609	34.2885	70.9098	44.8624	34.6332	30.9319
WBGene00012450	Y17D7B.2	protein_coding	33.9035	-1.71373	0.430873	5.08097e-07	0.000174677	-2.61602	0.520784	0.884488	0.578509	0.755072	2.56949	1.72861	6.04942	2.69563	6.94591	3.42382	4.61726
WBGene00012452	Y17D7B.4	protein_coding	101.498	-1.214	0.382663	5.27525e-05	0.00364925	-1.64111	0.405904	1.83484	1.71442	1.9458	2.38776	5.9082	6.22721	8.45891	3.1324	3.727	4.87097
WBGene00012462	Y17G7B.8	protein_coding	168.723	-0.834415	0.366334	0.00130497	0.0209108	-1.15553	0.35943	9.12871	9.25383	7.98208	7.20225	16.2995	21.8959	25.8091	15.9538	14.7141	16.9391
WBGene00012464	arrd-7	protein_coding	132.894	-1.25935	0.347916	1.29493e-05	0.00163233	-1.61499	0.37033	4.48915	3.38067	4.41247	6.37021	8.8906	10.5599	19.6543	11.6702	7.87032	11.0552
WBGene00012487	Y18D10A.23	protein_coding	141.549	-0.70476	0.376386	0.00488631	0.0421981	-1.05887	0.376229	7.21759	5.23858	5.02983	7.4884	9.08129	8.67135	19.9674	8.23987	9.54813	9.85196
WBGene00012494	nhr-232	protein_coding	64.7771	-0.735753	0.411375	0.00530919	0.0444522	-1.17094	0.420046	2.11926	3.5272	2.01917	2.50694	3.95107	5.21884	8.40993	4.06731	4.95044	5.67972
WBGene00012529	Y32F6A.4	protein_coding	406.08	-0.988875	0.401475	0.000567349	0.0130295	-1.40173	0.40668	5.45402	8.5958	6.89184	6.797	16.4247	19.2961	29.3306	14.8524	13.5515	10.6584
WBGene00012531	Y32F6B.1	protein_coding	227.78	-0.611303	0.323495	0.00621117	0.0482122	-0.877772	0.320774	4.68772	5.99794	9.73417	6.61758	14.6828	12.9979	12.9781	8.20612	8.56846	13.2276
WBGene00012533	fbxa-209	protein_coding	11.8346	-0.819895	0.569176	0.00461691	0.040985	-2.00475	0.707737	0.210051	0.490666	0.640419	0.832107	0.756217	1.63964	3.20084	2.11479	1.12152	1.17485
WBGene00012535	Y37A1A.2	protein_coding	43.9056	-0.745146	0.401295	0.00446682	0.0404761	-1.15264	0.405407	0.584368	0.522277	0.929562	0.603897	1.30672	1.64328	1.48414	1.30458	0.881765	2.08423
WBGene00012538	Y37A1B.5	protein_coding	440.579	-1.01291	0.343358	0.000152472	0.006709	-1.3002	0.343331	5.8317	9.06338	6.64743	8.3327	24.4163	15.5334	22.7746	11.7427	10.3268	15.6258
WBGene00012554	Y37D8A.16	protein_coding	85.8092	-1.17179	0.388073	8.86325e-05	0.00507846	-1.5982	0.407729	1.73461	1.87669	1.8371	2.21016	6.47964	5.39573	7.94141	4.13623	3.96053	3.31908
WBGene00012583	clec-4	protein_coding	61.0533	-1.02095	0.479331	0.000962995	0.017969	-1.69255	0.512719	1.57186	1.01679	2.2856	1.75629	8.64386	2.51688	3.22439	4.01723	3.6314	9.07341
WBGene00012608	Y38F1A.6	protein_coding	4801.47	-0.84376	0.342852	0.000791077	0.0158285	-1.11886	0.333402	151.438	222.733	269.083	233.299	448.624	334.947	673.345	389.404	337.321	410.01
WBGene00012615	dct-16	protein_coding	5937.06	-1.04214	0.418601	0.00045614	0.0117611	-1.51267	0.43154	348.61	455.843	402.717	457.35	633.107	1497.92	1971.11	851.623	783.178	670.437
WBGene00012634	Y38H6C.23	protein_coding	127.809	-1.43578	0.386689	5.35184e-06	0.000934102	-1.97225	0.433415	9.72125	13.0112	14.4189	13.8775	34.5926	61.5268	65.0598	36.7686	36.1225	46.5348
WBGene00012668	Y39B6A.5	protein_coding	136.644	-1.14373	0.413042	0.000176325	0.00719212	-1.62982	0.434535	7.86174	9.7944	8.07391	10.8062	14.8966	30.1457	39.0577	18.7465	27.0634	16.9716
WBGene00012686	Y39B6A.27	protein_coding	21.8838	-0.842053	0.454634	0.00320506	0.0338245	-1.39894	0.474643	0.319625	0.682626	0.556854	0.683334	1.50295	1.0523	1.79747	1.05734	0.792332	1.61745
WBGene00012712	ttm-1	protein_coding	564.03	-0.8283	0.301589	0.000356088	0.0100743	-1.03507	0.289882	4.61634	4.01443	3.92974	4.56681	6.08834	9.81992	10.607	8.69722	5.59762	7.0621
WBGene00012722	Y39G8B.1	protein_coding	381.819	-0.610552	0.265894	0.00209991	0.0266482	-0.789722	0.25676	18.7794	19.5107	19.5952	21.5452	40.5862	32.962	39.1716	25.3232	18.9134	27.681
WBGene00012747	Y40H7A.10	protein_coding	849.063	-0.710171	0.387344	0.00524511	0.0441178	-1.08859	0.389955	12.6061	17.1921	16.8294	15.8901	18.2973	43.7847	50.0575	24.1818	24.327	22.3084
WBGene00012770	srt-47	protein_coding	27.9924	0.757851	0.338739	0.00172163	0.0245067	1.02999	0.3286	2.42771	1.85251	1.67773	1.2823	0.665913	0.691842	0.822096	0.814737	0.648108	1.13154
WBGene00012782	Y43C5A.2	protein_coding	606.499	-0.747879	0.370655	0.00307515	0.0330688	-1.08372	0.366106	21.0581	21.431	22.8356	19.3395	43.5555	45.5264	71.9837	33.6355	32.8947	31.2491
WBGene00012783	Y43C5A.3	protein_coding	77.876	-1.19348	0.410025	0.000107597	0.00557391	-1.68997	0.43637	3.61072	4.35323	3.9773	3.38366	14.4967	13.9409	17.0093	10.0849	8.70644	10.8577
WBGene00012812	Y43F8B.1	protein_coding	413.53	-0.760371	0.326483	0.00133646	0.0212059	-1.01081	0.315089	3.56909	3.93037	4.05904	4.73785	12.2228	5.68571	9.15445	5.1191	4.4805	6.66734
WBGene00012834	Y43F8C.13	protein_coding	203.795	-0.845209	0.34023	0.000740475	0.0153018	-1.1155	0.330603	5.07847	5.81392	6.41662	5.96091	14.2595	12.7208	16.7906	10.3642	7.08417	9.63879
WBGene00012880	Y45F10C.4	protein_coding	414.886	-1.06141	0.428189	0.000437639	0.0113876	-1.56552	0.44522	34.5599	44.5666	40.1757	39.4976	83.571	140.483	199.671	68.9793	93.0715	75.5485
WBGene00012910	Y46G5A.20	protein_coding	35.4624	-0.934128	0.509267	0.00212852	0.0269016	-1.71979	0.559884	4.11865	1.6732	2.40225	4.09865	3.86811	11.3157	15.2356	5.40867	7.40985	6.3433
WBGene00012911	acl-7	protein_coding	348.873	-0.950955	0.409706	0.000872648	0.01678	-1.37954	0.414442	5.10433	8.26063	5.16713	5.84442	13.0402	15.1786	27.3676	12.7636	9.1735	13.6837
WBGene00012923	fbxa-128	protein_coding	36.3921	-1.09767	0.47115	0.000497318	0.0121859	-1.76391	0.506551	1.30176	1.00168	1.21401	1.07855	2.12666	5.5788	4.37573	4.85695	2.5553	3.8546
WBGene00012961	Y47H10A.5	protein_coding	301.883	-1.77303	0.42557	1.9317e-07	9.52832e-05	-2.68518	0.515806	7.9226	2.8524	4.69803	8.76603	14.4295	44.5789	53.9029	30.5886	20.3743	26.4925
WBGene00012968	Y48A6B.7	protein_coding	271.836	-0.743972	0.443552	0.00633598	0.0487004	-1.2738	0.466616	19.5362	19.7189	16.3248	15.4995	31.0111	51.1015	84.5321	27.9251	30.2624	26.0806
WBGene00013013	clec-145	protein_coding	32.9445	-1.06525	0.532142	0.000850719	0.01647	-2.0111	0.602894	1.82002	1.30044	0.652825	1.50796	2.86322	3.97953	10.0605	3.77258	3.85845	4.29142
WBGene00013037	Y49E10.18	protein_coding	244.13	-0.796067	0.529017	0.00580263	0.0466224	-1.69774	0.615406	3.35811	7.35001	4.03927	2.95621	11.025	16.4836	37.8534	9.1239	9.39473	6.73249
WBGene00013042	cccp-1	protein_coding	97.0014	-0.738753	0.425066	0.00579954	0.0466224	-1.212	0.439305	0.707891	0.699593	0.913113	0.671107	3.29066	1.79131	2.10902	1.30205	0.763191	1.25633
WBGene00013077	ttr-24	protein_coding	360.298	-0.86452	0.374055	0.00111896	0.0192342	-1.20187	0.36881	24.0595	27.0004	29.9627	26.5591	50.5434	83.7532	88.4238	47.9334	33.3044	49.3653
WBGene00013078	ttr-25	protein_coding	142.065	-0.660515	0.31826	0.00335354	0.0346176	-0.909538	0.310071	10.3399	13.1746	11.3204	13.4468	17.8875	25.5066	28.9464	16.3252	14.1156	17.1965
WBGene00013079	ttr-26	protein_coding	35.5172	-1.25617	0.55043	0.000183583	0.00726132	-2.45994	0.657633	0.917572	0.666831	1.36769	0.987259	9.85775	6.13926	7.12062	2.05291	3.81045	2.94621
WBGene00013081	Y51A2D.14	protein_coding	193.459	-0.744557	0.397002	0.00429961	0.039338	-1.14137	0.399738	57.045	64.9768	70.2316	61.6962	218.503	162.363	169.715	87.5166	97.9	69.8894
WBGene00013083	Y51A2D.18	protein_coding	98.268	-1.02549	0.32234	7.57824e-05	0.0046473	-1.27583	0.322394	1.25792	1.34327	1.65932	1.98875	4.62112	3.12993	3.81417	2.14525	2.57003	2.87172
WBGene00013103	Y51H4A.7	protein_coding	65.648	-0.795066	0.409809	0.00319667	0.0337674	-1.21945	0.413629	0.939471	0.647912	0.982053	0.886109	3.06012	1.44673	2.52803	1.44131	0.955443	2.04345
WBGene00013136	Y53C10A.5	protein_coding	226.349	-0.920157	0.29798	0.000112415	0.00569477	-1.12195	0.290502	5.43011	5.60384	5.93039	6.06448	12.3798	12.1105	15.2319	10.6077	8.43819	10.5393
WBGene00013145	cutl-2	protein_coding	26.7197	-0.846736	0.580028	0.00370431	0.0362601	-2.1178	0.729695	0.232022	1.02978	0.282962	0.612761	3.75891	1.63865	3.6093	0.583998	2.09052	1.24366
WBGene00013181	Y53H1B.2	protein_coding	302.216	-1.03312	0.436451	0.000606772	0.0135411	-1.55495	0.453526	12.8468	17.0217	15.6673	14.2757	34.9857	39.2199	83.1732	30.321	32.8906	30.43
WBGene00013197	ttm-5	protein_coding	104.64	-1.1684	0.338001	2.62117e-05	0.00256355	-1.47625	0.351146	2.78318	2.50239	2.94593	3.92939	5.40155	7.14415	10.7362	7.87761	5.5375	5.77633
WBGene00013254	tag-276	protein_coding	51.694	0.818755	0.385993	0.00198874	0.0259934	1.18323	0.382687	17.7131	16.8689	14.7475	13.4941	4.55498	8.23015	2.81165	6.00165	3.63749	6.82705
WBGene00013263	Y57A10A.23	protein_coding	100.945	-0.924309	0.497132	0.00218891	0.0273789	-1.65166	0.53917	3.10563	6.15536	3.55792	4.0595	29.6217	12.0337	13.2653	4.73749	10.6776	8.42192
WBGene00013275	btb-14	protein_coding	68.5457	-0.810515	0.338866	0.00101766	0.0184215	-1.07931	0.328497	4.7138	5.50556	6.70682	7.2619	8.21582	9.83159	14.2996	10.1508	10.6615	12.206
WBGene00013284	daf-22	protein_coding	693.655	-0.794323	0.392359	0.00266118	0.030682	-1.17499	0.391093	23.5668	37.5921	30.263	30.1824	57.9221	80.3411	112.155	55.8066	35.2793	46.5382
WBGene00013364	Y60A3A.16	protein_coding	14.3369	-0.777055	0.478834	0.00594306	0.0473547	-1.43127	0.52029	1.42779	1.16733	1.30594	1.88537	2.38655	3.84774	4.53274	2.51562	2.85875	3.49379
WBGene00013499	Y70G10A.3	protein_coding	83.8868	-0.857369	0.504863	0.00365249	0.0360013	-1.6185	0.556814	0.889304	1.37625	0.94898	1.39449	9.17609	2.27262	3.10556	1.73474	1.55801	1.52847
WBGene00013514	Y73F4A.1	protein_coding	73.3976	-0.824466	0.402401	0.00230903	0.0280926	-1.22822	0.403053	4.48471	6.06503	4.46181	5.50639	7.28373	16.1437	13.4881	10.2186	11.1848	7.15102
WBGene00013559	Y75B8A.28	protein_coding	260.622	-1.83784	0.320789	1.55077e-10	3.1256e-07	-2.28951	0.35772	2.69303	2.64211	2.62743	6.54915	6.99449	19.0445	15.3891	12.0994	8.71715	10.4496
WBGene00013575	acs-5	protein_coding	702.312	-0.885775	0.284274	0.000105295	0.00553044	-1.06694	0.275122	20.2872	18.9558	24.0508	26.7059	59.6429	31.2511	50.0263	33.0603	29.2209	42.7489
WBGene00013579	Y79H2A.2	protein_coding	38.2476	-1.01048	0.426685	0.00065477	0.0141493	-1.49699	0.439278	1.16527	2.01008	1.85836	3.07743	2.48942	4.73124	6.71571	3.70006	4.42696	3.50943
WBGene00013585	cyp-42A1	protein_coding	41.541	-0.954641	0.477906	0.00158407	0.0235503	-1.60506	0.508118	0.404652	0.554541	0.592191	0.641202	2.60838	1.24341	2.39798	1.03209	0.864217	0.880163
WBGene00013594	Y87G2A.2	protein_coding	120.772	-0.71596	0.36684	0.00393228	0.0372095	-1.04772	0.363343	3.95148	6.57078	5.06405	5.18837	8.61132	13.7918	13.2675	8.56354	8.85041	6.99246
WBGene00013633	Y105C5A.8	protein_coding	70.2139	-0.820246	0.362152	0.0013926	0.0216129	-1.13317	0.35454	1.22428	1.83722	1.71929	1.7636	3.01471	4.19222	4.47556	2.95077	2.03035	3.07794
WBGene00013639	Y105C5A.15	protein_coding	425.712	-0.708483	0.375467	0.00467466	0.0412395	-1.05998	0.37473	1.30889	1.24104	1.39599	1.13524	4.53584	1.95688	3.54503	2.18821	1.46346	2.1206
WBGene00013647	Y105C5B.5	protein_coding	177.27	-0.761188	0.391867	0.00352629	0.0354347	-1.14356	0.391938	12.9249	12.3067	14.7117	14.4122	22.158	55.0896	32.2006	21.688	14.7878	21.4578
WBGene00013652	sams-2	pseudogene	19.6609	1.08482	0.398481	0.000235962	0.00832397	1.51148	0.411059	4.22651	3.47524	2.6803	1.86034	1.21729	1.44535	0.53671	0.765943	0.902657	0.787982
WBGene00013654	Y105C5B.15	protein_coding	857.961	-0.747195	0.418768	0.00514898	0.0435934	-1.20108	0.429329	24.6442	29.1027	29.1218	25.8317	45.6401	60.447	114.632	45.2773	51.7136	32.9569
WBGene00013750	Y113G7A.13	protein_coding	19.6517	-0.759659	0.468061	0.00644061	0.0490065	-1.37405	0.504339	0.828979	0.710027	0.589738	0.851395	1.77646	1.48934	2.8949	1.32147	1.47538	1.48113
WBGene00013762	Y113G7B.12	protein_coding	118.734	-0.734034	0.412181	0.00542333	0.0449729	-1.17167	0.421348	2.89233	3.73583	2.43801	3.18272	4.06888	7.33603	11.4507	5.39575	4.82591	4.63905
WBGene00013819	Y116F11A.6	protein_coding	12.0652	-1.02514	0.546931	0.00116303	0.0196182	-2.04588	0.629929	0.7252	1.69402	2.21104	2.55363	5.59463	8.35648	5.98589	4.74585	6.29205	5.07018
WBGene00013841	fbxa-33	pseudogene	59.3888	-1.2278	0.499555	0.000206322	0.00785478	-2.0948	0.564461	2.13794	1.49823	1.0243	1.07547	3.37721	9.08221	6.8842	6.68805	3.77103	10.036
WBGene00013842	fbxa-34	pseudogene	11.6052	-0.993278	0.525341	0.00143945	0.0221281	-1.87434	0.588191	0.459487	0.343466	0.448293	0.728093	1.70149	1.36637	1.63376	1.01774	1.10399	1.88465
WBGene00013845	fbxa-37	protein_coding	38.4788	-1.21565	0.472923	0.000190548	0.00745437	-1.94973	0.522544	0.98047	0.916125	1.37969	1.2615	2.63768	4.2052	2.68168	3.87261	3.12086	8.29617
WBGene00013866	cbs-1	protein_coding	169.192	-0.656583	0.276929	0.0014912	0.022587	-0.843799	0.265647	5.67805	6.78171	5.66015	7.69335	16.5058	9.76376	9.90641	7.55592	7.11781	8.9291
WBGene00013872	ZC374.2	protein_coding	50.5566	-0.74001	0.398319	0.0045304	0.0407709	-1.14069	0.401843	0.394877	0.29755	0.481572	0.493394	1.24473	0.596588	1.03523	0.512983	0.748125	0.641207
WBGene00013874	ZC376.2	protein_coding	232.183	-0.924641	0.260697	2.38125e-05	0.00245594	-1.07541	0.254488	6.16921	6.0485	6.94083	8.49054	10.8146	15.3738	13.6269	10.0166	11.7142	12.1092
WBGene00013875	ZC376.3	protein_coding	121.024	-0.758545	0.373464	0.00289348	0.0320247	-1.0993	0.369036	4.03779	4.15975	3.53538	4.51154	6.70922	8.92834	13.1473	5.47244	5.11331	6.99715
WBGene00013901	ugt-16	protein_coding	35.0307	-1.01228	0.486902	0.00107735	0.0187749	-1.71273	0.52385	0.998769	0.435504	1.62406	1.1137	5.34221	2.57401	3.46669	2.74853	1.59981	3.84831
WBGene00013905	ugt-4	protein_coding	133.31	-1.0896	0.339494	6.34687e-05	0.00411459	-1.38262	0.345695	6.72752	4.05972	4.10227	7.34128	9.6592	16.2544	11.4797	8.53713	7.76395	19.0753
WBGene00013906	ugt-5	protein_coding	131.153	-0.774053	0.354103	0.00189617	0.0255197	-1.07364	0.345663	4.10221	6.60861	6.90047	5.79047	10.258	15.2483	14.1009	8.68745	10.1017	11.1425
WBGene00013931	clec-97	protein_coding	232.747	-0.730297	0.324436	0.00176483	0.0248244	-0.980244	0.313458	14.8527	14.3469	17.6241	19.3477	19.3036	33.7969	39.5061	22.7337	26.3896	25.0717
WBGene00013946	ZK228.3	protein_coding	107.522	-0.776483	0.318487	0.000954984	0.017969	-1.01234	0.306448	3.58412	2.69912	5.08864	4.37958	8.85904	8.11283	4.95894	5.87053	5.641	9.67418
WBGene00013969	tep-1	protein_coding	494.88	-1.10871	0.400492	0.000197324	0.00761383	-1.54769	0.415774	4.58786	4.70592	5.2221	5.6543	24.2669	7.94315	18.7725	7.6163	9.11787	13.3815
WBGene00013976	nhr-33	protein_coding	37.638	-0.756818	0.4558	0.0061775	0.0480696	-1.32629	0.484365	1.08793	0.96303	1.46644	1.10895	2.59151	2.85204	4.87169	2.0177	2.29292	1.97494
WBGene00013996	ZK550.2	protein_coding	268.383	-0.821651	0.361444	0.001359	0.0214435	-1.1331	0.353737	5.51987	6.45604	7.06127	6.86412	8.49687	17.5622	19.3129	12.5139	9.11983	10.7949
WBGene00014001	pyk-2	protein_coding	468.135	-0.828369	0.309511	0.00043944	0.0114084	-1.04727	0.297926	11.5961	15.6139	18.5266	15.8696	27.3977	33.0149	38.4534	25.1852	21.9675	30.966
WBGene00014003	ZK593.3	protein_coding	169.514	-0.686978	0.322508	0.00270801	0.0310684	-0.939155	0.313148	13.2319	18.6147	19.9445	14.5276	28.9032	44.321	28.8855	29.6373	23.4172	34.925
WBGene00014052	ZK669.2	protein_coding	40.4873	-1.14823	0.407653	0.000155809	0.0067726	-1.62028	0.428462	2.33324	1.12764	0.981204	2.54979	3.3931	4.96447	5.00627	3.48315	4.94014	3.30003
WBGene00014092	ZK822.5	protein_coding	164.848	-0.724757	0.387765	0.00463457	0.0410775	-1.10195	0.38919	3.99072	5.20193	6.00848	6.24553	23.0584	8.24104	9.32202	6.94443	6.70791	7.66985
WBGene00014108	ZK856.7	protein_coding	142.877	-0.762672	0.332547	0.00146549	0.0223467	-1.02337	0.32167	19.8182	19.7253	20.7541	19.1531	34.3448	53.9686	47.5975	34.0502	26.4537	35.1414
WBGene00014135	ZK896.4	protein_coding	64.1583	-1.12194	0.396355	0.000163508	0.00692163	-1.55392	0.412223	2.45574	1.20767	2.28557	2.27562	4.98554	7.4467	5.90865	6.57146	4.74441	3.61455
WBGene00014136	ZK896.5	protein_coding	73.4742	-1.20677	0.45675	0.00017699	0.00719212	-1.86952	0.498567	1.49282	0.725322	2.98573	2.68089	4.54519	12.1189	5.08042	6.19223	4.3041	4.11911
WBGene00014137	clec-187	protein_coding	85.7038	-0.804759	0.347788	0.0012688	0.0205342	-1.09026	0.338281	3.42822	2.86956	5.22609	4.71552	8.66886	7.96438	10.3393	5.60873	5.62471	7.12386
WBGene00014138	clec-186	protein_coding	395.555	-0.752895	0.263609	0.000276452	0.008801	-0.911916	0.250773	15.9297	9.78832	18.8344	19.2998	28.7164	24.4878	24.7543	20.6048	24.3626	29.3467
WBGene00014140	ZK899.1	protein_coding	75.8066	-1.04464	0.457852	0.000680636	0.0145147	-1.64164	0.483226	5.78436	4.74564	3.95729	5.83728	8.70714	15.6276	27.4107	10.369	11.4874	10.3897
WBGene00014141	ZK899.2	protein_coding	387.898	-0.791199	0.380568	0.00236491	0.0285665	-1.14482	0.376573	19.8411	22.687	21.6559	22.4912	38.6743	47.9552	79.2682	35.5737	29.8703	31.4173
WBGene00014150	ZK909.6	protein_coding	52.3933	-0.67621	0.381483	0.00667311	0.0499206	-1.04686	0.385906	4.64548	3.73775	4.56378	4.9983	7.96402	8.05826	9.50417	5.84633	11.196	6.13484
WBGene00014164	lact-2	protein_coding	723.201	-0.858979	0.392455	0.00152456	0.0230001	-1.238	0.390542	17.6939	17.3747	16.2339	16.8383	27.3425	41.0149	68.4469	31.381	27.9371	28.5592
WBGene00014194	ZK1037.6	protein_coding	65.4947	-0.875521	0.418023	0.00179248	0.0250132	-1.3203	0.422818	3.0821	2.42512	3.26419	5.21227	3.58744	13.1448	7.31272	5.79781	5.4132	4.15844
WBGene00014244	ZK1307.1	protein_coding	215.367	-1.28676	0.34249	7.80941e-06	0.00116665	-1.63827	0.366474	11.4751	13.5813	12.284	17.8465	36.8531	38.5783	57.6398	27.3424	30.1237	25.3162
WBGene00014252	ZK1320.2	protein_coding	729.264	-0.752835	0.40003	0.0041316	0.038452	-1.15617	0.403136	55.3192	69.0955	63.8223	58.7138	116.437	155.304	240.36	100.509	86.9386	83.1186
WBGene00014253	ZK1320.3	protein_coding	1230.21	-0.818361	0.412563	0.00270966	0.0310684	-1.24869	0.416383	87.7474	94.0936	100.66	92.2953	162.52	212.38	418.065	160.149	144.046	147.285
WBGene00014300	D2023.1	protein_coding	39.4768	-1.07376	0.467029	0.00058277	0.0132496	-1.71457	0.498494	0.189581	0.272523	0.284558	0.256758	1.50005	0.509547	0.888896	0.792845	0.506112	0.625338
WBGene00014307	F07H5.3	pseudogene	697.098	-0.864761	0.307929	0.000282329	0.00884097	-1.08063	0.297614	62.3724	75.5639	78.2622	84.0189	138.755	161.378	182.94	103.342	138.541	112.318
WBGene00014308	F07H5.4	pseudogene	148.378	-0.79069	0.434085	0.00411084	0.0383005	-1.28424	0.447545	17.4048	19.6506	23.2896	22.5571	110.649	34.5042	47.2732	31.3956	33.2349	25.4636
WBGene00014309	F07H5.5	pseudogene	3962.76	-0.805548	0.328563	0.000871071	0.0167781	-1.05648	0.31734	174.674	238.74	213.927	205.654	544.86	435.588	562.268	322.137	270.077	325.353
WBGene00014505	T05E11.9	ncRNA	723.658	-0.785495	0.405981	0.00333111	0.034556	-1.20064	0.409021	52.2737	65.5967	58.7041	50.5101	225.718	106.125	180.751	71.3756	95.3662	95.4008
WBGene00014666	C05D12.3	protein_coding	448.572	-0.884056	0.27294	7.00139e-05	0.00438844	-1.04986	0.264033	6.30522	6.04714	11.619	11.468	16.5141	13.0504	15.0259	14.4859	15.5349	15.3026
WBGene00014793	H40L08.2	protein_coding	217.135	-1.09104	0.32224	3.70654e-05	0.00299967	-1.35156	0.327648	14.5149	18.7895	19.73	23.6922	62.365	31.4728	53.3761	30.1406	32.4931	43.5519
WBGene00014941	Y67H2A.9	pseudogene	56.6773	-0.595049	0.307839	0.00586985	0.0469655	-0.838229	0.304261	3.44665	3.131	5.25419	4.7198	8.37078	8.04279	4.86309	5.78347	6.13418	5.53338
WBGene00015010	ptps-1	protein_coding	35.269	-1.0416	0.412696	0.000423711	0.0112093	-1.49534	0.424226	4.19553	4.1162	2.55832	5.35545	9.2785	10.6047	14.6513	9.71532	6.7203	6.64875
WBGene00015043	cyp-34A8	protein_coding	67.9017	-0.682071	0.35585	0.00470839	0.0413785	-0.996389	0.352537	1.76177	2.22714	2.97007	2.91938	3.78426	3.77511	6.51423	4.12135	3.66578	3.38121
WBGene00015046	nlp-34	protein_coding	11.6399	-0.986718	0.617692	0.00110834	0.0191096	-2.64112	0.809792	1.04751	1.95753	1.27749	3.22751	6.46491	6.61929	17.2926	3.1639	9.08851	7.81183
WBGene00015048	faah-2	protein_coding	1508.96	-1.29449	0.36295	1.38007e-05	0.00172054	-1.69948	0.390953	41.2121	49.0489	41.2764	45.0431	76.5228	181.015	164.417	125.011	90.001	189.551
WBGene00015050	clec-51	protein_coding	95.681	-0.666748	0.287436	0.00168695	0.0242874	-0.867238	0.276152	4.9398	3.80972	7.36306	6.69548	9.27512	12.008	7.16901	7.97321	7.53568	9.79441
WBGene00015055	pitr-3	protein_coding	65.9839	-1.2539	0.448517	0.000107019	0.00556942	-1.91138	0.493375	0.851103	2.2634	1.83639	1.72902	4.57931	6.37593	9.39452	5.73456	3.93253	6.04196
WBGene00015056	B0222.5	protein_coding	45.9278	-0.846232	0.338206	0.000703647	0.0148224	-1.11285	0.328454	1.63284	1.87776	1.83814	3.0407	5.10328	3.26814	3.98747	2.14976	2.6825	3.6882
WBGene00015085	B0244.10	protein_coding	56.9238	-0.808855	0.424429	0.00327957	0.0344109	-1.27248	0.432779	1.09306	1.06388	2.22172	1.96457	2.24866	2.77638	5.60996	3.2556	2.4925	2.97189
WBGene00015087	B0252.1	protein_coding	49.5422	-0.790076	0.42407	0.00380416	0.036668	-1.25406	0.433338	1.05896	1.17974	1.19211	1.14735	1.92715	1.93785	4.24108	2.21433	2.28337	2.73365
WBGene00015116	B0286.3	protein_coding	236.804	-0.768404	0.312721	0.000917902	0.0174725	-0.995596	0.300371	7.83925	6.76525	11.021	8.72217	16.2951	18.212	19.8405	12.8802	12.2806	16.087
WBGene00015132	B0303.14	protein_coding	62.7576	0.720677	0.270514	0.000535933	0.0125131	0.891516	0.257506	8.97683	7.22843	6.67541	5.71806	3.22804	2.87559	2.96569	4.26175	2.92254	3.6738
WBGene00015141	ugt-46	protein_coding	306.598	-0.954433	0.285329	4.76332e-05	0.00338038	-1.13942	0.280165	6.03508	6.30865	8.83209	9.56306	23.0464	15.4227	11.6393	10.8231	12.8891	12.9746
WBGene00015167	B0403.3	protein_coding	51.2661	-0.896251	0.387467	0.00103108	0.0184215	-1.2647	0.385356	3.4606	3.0314	2.9015	4.18886	6.34058	7.15526	10.5743	4.35516	5.19667	8.16566
WBGene00015216	valv-1	protein_coding	112.036	-1.53313	0.458145	7.59339e-06	0.00116415	-2.44229	0.545599	8.10104	5.11445	6.94242	8.09523	18.9178	38.7391	65.6158	28.6566	32.7324	22.451
WBGene00015217	tes-1	protein_coding	178.723	-0.703633	0.332694	0.00270216	0.0310597	-0.971111	0.323732	7.63187	7.95139	8.73086	7.25359	12.088	16.7198	19.5544	13.3276	13.8833	13.4102
WBGene00015236	B0511.11	protein_coding	58.4613	-0.808028	0.467882	0.00449212	0.0405113	-1.41468	0.49789	1.14909	0.536839	0.945924	0.809254	3.42771	3.92957	1.71455	2.5741	1.11202	1.09795
WBGene00015278	C01B10.3	protein_coding	87.949	-0.976395	0.317672	0.000111441	0.00569477	-1.21313	0.313937	3.82809	4.21275	5.08351	5.39191	7.96275	12.7116	11.0186	8.90728	7.26725	8.96091
WBGene00015280	C01B10.6	protein_coding	2108.67	-0.793901	0.413752	0.00335528	0.0346176	-1.22888	0.41896	31.4859	39.6587	42.0125	36.5764	64.4243	68.0644	166.36	66.2279	64.4838	59.6512
WBGene00015284	C01B10.10	protein_coding	71.0475	-0.831967	0.387753	0.00181264	0.0250253	-1.20011	0.384735	1.72936	1.83422	2.28003	1.97499	3.5096	4.5171	6.11332	3.6234	3.99285	3.31132
WBGene00015294	C01C10.2	protein_coding	28.6063	-0.789961	0.437973	0.00425931	0.0390974	-1.29559	0.453274	0.956831	1.59649	0.6668	1.38381	3.37443	2.28641	3.1244	2.61477	2.18947	1.40163
WBGene00015295	acl-12	protein_coding	177.706	-0.623636	0.332252	0.00616654	0.0480696	-0.903339	0.329831	6.15063	6.40647	6.20983	5.19262	10.5789	10.1569	15.5569	8.73033	8.47912	12.548
WBGene00015328	C02B10.3	protein_coding	157.787	-0.815257	0.42291	0.00307168	0.0330688	-1.27419	0.430401	1.05753	1.46071	1.57008	1.32224	6.16414	2.42692	3.71735	1.71281	2.57771	2.32881
WBGene00015332	tyr-1	protein_coding	155.731	-1.06265	0.364946	0.000154326	0.00673395	-1.40318	0.370818	3.46945	3.8721	4.40745	5.72667	12.2923	8.84827	15.4201	5.62767	7.26821	7.72611
WBGene00015362	fbxa-105	protein_coding	57.2652	-0.900185	0.442039	0.00185217	0.0252255	-1.41703	0.455202	3.1828	3.54952	2.37903	2.44035	4.54117	10.2279	9.64798	6.71897	7.40051	8.13524
WBGene00015382	C03B1.14	protein_coding	73.7042	-1.19532	0.493701	0.000262125	0.00854542	-2.01124	0.551008	3.07982	3.87383	2.45584	4.58824	5.60483	16.5556	23.7666	9.06376	9.4869	6.07322
WBGene00015389	scav-1	protein_coding	323.119	-0.7898	0.362144	0.00184998	0.0252255	-1.10424	0.354682	7.87848	12.6637	12.6989	10.2336	24.1417	27.9744	31.6229	18.8039	16.0319	16.6401
WBGene00015403	clec-10	protein_coding	137.677	-1.24369	0.386981	4.31778e-05	0.00322271	-1.69396	0.414194	3.55928	7.2215	7.56523	8.32564	18.201	13.6082	29.3141	16.6888	17.6465	15.2624
WBGene00015410	tbc-6	protein_coding	74.0497	-0.666684	0.327589	0.00366148	0.0360586	-0.930624	0.320249	2.17205	2.37495	2.53619	2.68507	3.61274	5.42827	5.10561	4.65279	1.97398	4.48032
WBGene00015434	C04E12.4	protein_coding	32.1586	-0.95343	0.489619	0.00170483	0.0243995	-1.65192	0.526533	0.289399	0.40561	0.564697	0.815245	3.09587	0.774521	1.02899	0.757553	0.849847	0.944212
WBGene00015464	C05C8.7	protein_coding	225.952	-0.937378	0.437925	0.00132969	0.0211576	-1.44503	0.450238	3.97844	5.04741	3.60554	4.88395	25.68	7.08208	10.475	6.06336	9.35425	7.28123
WBGene00015469	C05D2.8	protein_coding	489.59	-0.7439	0.353514	0.00251102	0.0296745	-1.04517	0.345852	15.0164	19.1475	19.2771	18.5865	28.3372	42.0939	54.6257	26.77	25.0928	27.0491
WBGene00015471	lmp-2	protein_coding	50.1688	-1.12131	0.432616	0.00027947	0.00880764	-1.65931	0.456653	0.873542	1.63243	0.939993	1.49276	3.11845	5.04246	4.95913	2.32804	2.46921	2.77822
WBGene00015519	doxa-1	protein_coding	19.7272	-0.882255	0.48499	0.00282638	0.031913	-1.55402	0.520434	0.342334	0.586423	0.69582	1.50682	2.81703	0.721076	1.2317	1.09143	0.761587	1.86153
WBGene00015551	C06G3.5	protein_coding	351.719	-0.760604	0.352158	0.0020931	0.0266482	-1.05757	0.343735	7.04435	10.3106	10.1303	9.42739	24.6278	16.861	26.4742	13.9795	10.653	15.1451
WBGene00015566	C07D10.1	protein_coding	18.0311	-0.866711	0.467326	0.00288425	0.0320192	-1.4687	0.492882	0.729444	0.876307	1.27084	1.28429	3.00126	4.02838	1.72026	2.09829	1.66915	2.52564
WBGene00015608	math-3	protein_coding	58.7462	-0.664067	0.360818	0.00594707	0.0473547	-0.991644	0.360508	2.45789	2.97206	2.99752	3.18196	4.08978	5.32051	8.17019	4.65808	3.66681	5.05417
WBGene00015609	math-4	protein_coding	57.9398	-0.954893	0.425525	0.00101767	0.0184215	-1.42781	0.434568	0.861175	1.65167	1.54773	1.39652	5.68788	4.00976	3.91385	3.42248	1.69401	2.61959
WBGene00015613	C08F1.10	protein_coding	92.5252	-0.753407	0.445737	0.00597239	0.0473823	-1.28885	0.468793	6.78305	12.6758	5.00182	9.58178	28.5576	19.936	25.6403	7.30561	16.6343	13.3814
WBGene00015623	C09B8.4	protein_coding	166.419	-0.916935	0.321255	0.000230889	0.00831568	-1.15548	0.313771	8.58585	12.1364	12.4845	18.0236	30.1178	19.967	15.0963	13.4096	24.9781	30.3728
WBGene00015632	C09D4.1	protein_coding	171.092	-0.597613	0.318466	0.00669945	0.0499206	-0.858002	0.31644	2.29618	2.91314	2.54339	2.24391	6.28391	4.76088	5.40367	3.62675	2.75567	3.8882
WBGene00015650	pkg-2	protein_coding	613.732	-0.707751	0.239636	0.000212684	0.00802583	-0.842416	0.227468	3.70994	4.41107	4.23035	4.98055	8.50035	6.61239	8.09134	6.02294	5.52156	5.60255
WBGene00015660	catp-3	protein_coding	206.695	-0.868455	0.480053	0.00305502	0.0330402	-1.51973	0.51305	2.17598	6.33412	4.13366	7.9201	16.3994	5.07076	9.4055	3.41255	9.49557	23.2879
WBGene00015671	C10B5.3	protein_coding	110.029	-0.875962	0.430449	0.00202177	0.0262834	-1.35613	0.439302	7.85794	10.0956	10.9807	9.94391	22.3961	15.6997	41.3693	15.4931	22.0704	20.4492
WBGene00015680	egal-1	protein_coding	154.982	-0.602865	0.304778	0.00510696	0.0433023	-0.839707	0.299873	1.97259	2.02593	1.49112	2.03789	4.72883	2.81173	3.60213	2.51123	2.30664	2.20356
WBGene00015683	C10G8.4	protein_coding	891.875	-0.761436	0.375126	0.00287978	0.0320192	-1.10551	0.370941	194.253	245.404	259.414	254.476	296.48	813.757	646.789	386.923	296.813	371.157
WBGene00015684	C10G8.8	protein_coding	341.139	-0.736281	0.273008	0.00047122	0.0119296	-0.908846	0.259922	9.55594	10.315	11.2282	12.7913	16.1579	22.8368	22.0531	15.288	15.4346	14.2364
WBGene00015695	ugt-26	protein_coding	355.977	-1.2841	0.373847	2.0862e-05	0.00227576	-1.7142	0.402823	5.52851	7.21044	13.8357	11.7616	24.1685	32.195	20.4763	24.8155	17.2189	51.8046
WBGene00015705	nhr-152	protein_coding	26.5207	-0.877245	0.401145	0.00145637	0.0222376	-1.27786	0.401434	1.53238	1.34759	1.0993	1.98381	3.98694	2.88151	3.31951	2.17807	3.12833	2.4368
WBGene00015709	cyp-33A1	protein_coding	79.7683	-0.92031	0.348708	0.000423485	0.0112093	-1.20827	0.342773	3.18081	3.44488	3.52649	3.69108	7.06416	10.7485	8.53739	7.42381	4.92125	5.79545
WBGene00015713	C12D12.1	protein_coding	1225.94	-0.867858	0.371755	0.00104757	0.0185132	-1.20031	0.366237	19.3092	16.8941	21.692	19.5375	50.2725	27.9155	67.7949	33.8528	34.6865	33.062
WBGene00015791	C15C7.5	protein_coding	247.732	-1.1046	0.277606	4.78898e-06	0.000876306	-1.29348	0.282801	17.402	14.327	18.6997	21.4257	48.9433	33.202	44.6601	35.2857	34.5991	33.8053
WBGene00015794	C15F1.1	protein_coding	35.495	-1.04181	0.348561	0.00013005	0.00611198	-1.34392	0.351225	1.10189	0.875136	1.20942	2.03703	2.7202	3.35857	1.53917	2.10781	2.64746	2.15705
WBGene00015797	C15F1.8	protein_coding	55.0086	0.622544	0.303332	0.0039662	0.0373726	0.853674	0.296329	23.5521	25.7636	28.7229	13.6537	9.15862	14.9468	6.56517	19.0854	9.58466	16.8679
WBGene00015802	flu-2	protein_coding	287.439	-1.00582	0.26257	8.50896e-06	0.00121693	-1.16323	0.261285	9.85967	9.15077	15.333	15.9613	30.4254	26.3186	23.7804	18.7208	19.7854	23.1319
WBGene00015823	C16B8.3	protein_coding	650.27	-1.26598	0.452065	0.000100041	0.00541572	-1.94457	0.499827	79.3359	61.4428	54.8705	82.0281	217.981	192.575	553.426	149.297	137.526	152.876
WBGene00015828	math-14	protein_coding	22.1363	-0.910844	0.555173	0.00261778	0.0305064	-1.96611	0.653326	0.923742	1.18679	0.704092	0.813189	1.78158	4.12036	6.89154	3.95259	1.84954	2.90622
WBGene00015859	C16D9.4	protein_coding	84.1776	-1.16896	0.462681	0.000258325	0.00847023	-1.8349	0.502181	2.522	2.73657	2.97649	3.00797	4.35151	9.97933	16.6329	7.61744	8.79609	7.7355
WBGene00015887	C17C3.1	protein_coding	416.898	-0.743249	0.257817	0.000256389	0.00845562	-0.895913	0.245067	8.96793	10.6394	13.0243	13.1032	19.6356	19.0879	17.8145	13.637	17.4839	23.5879
WBGene00015894	acdh-2	protein_coding	233.244	-0.782534	0.38301	0.00263466	0.0305064	-1.1423	0.379825	3.82162	9.03863	12.5255	14.7186	23.3402	12.5628	10.1608	11.8434	18.0932	25.327
WBGene00015897	nhr-156	protein_coding	64.1518	-0.718518	0.381486	0.00457284	0.0408174	-1.08204	0.381581	6.95096	7.79374	9.44582	10.315	16.5468	15.7977	13.3663	9.19765	10.6037	30.3616
WBGene00015913	C17F4.7	protein_coding	14511.3	-0.858428	0.388422	0.00145226	0.0222347	-1.22795	0.385655	1447.25	1452.38	1462.03	1390.68	2682.93	3755.51	5628.46	2306.44	2379.25	2272.22
WBGene00015930	C17H12.4	protein_coding	258.734	-0.768491	0.347104	0.00178662	0.0249929	-1.05512	0.337791	7.21211	6.78285	9.42787	7.30339	10.958	17.802	17.9577	11.6273	15.5414	16.8736
WBGene00015936	C17H12.11	protein_coding	43.9459	-0.823454	0.386482	0.00192066	0.0256351	-1.18889	0.383238	4.25234	4.11028	3.04003	4.38884	6.03313	10.4649	10.986	7.23383	6.26327	7.79129
WBGene00015956	C18B2.5	protein_coding	774.614	-0.817149	0.370763	0.00163488	0.0238097	-1.14805	0.364504	12.3899	19.4531	19.4082	19.4152	48.511	24.6344	57.2588	27.8747	24.3466	28.5526
WBGene00016004	C18H9.6	protein_coding	214.644	-1.04645	0.315937	4.93356e-05	0.00343382	-1.28857	0.317479	19.7025	17.3266	22.6147	20.4053	50.5806	48.8651	58.0285	39.3395	34.2553	45.839
WBGene00016018	C23H3.2	protein_coding	123.178	-0.881722	0.344005	0.000558476	0.0129569	-1.15916	0.335889	3.14149	3.73134	5.00003	5.10918	14.6781	6.37299	8.11376	6.11126	6.0412	8.53722
WBGene00016027	C23H5.8	protein_coding	1446.36	-0.732923	0.345552	0.00247304	0.0294403	-1.02017	0.337067	80.6051	95.4383	120.359	93.5987	148.94	275.212	245.738	147.675	154.063	153.202
WBGene00016028	flp-24	protein_coding	58.9613	-0.894211	0.515214	0.00288441	0.0320192	-1.70667	0.572748	4.93353	3.6878	2.23476	3.47447	27.9833	8.69764	12.3508	6.1024	8.84318	5.51878
WBGene00016093	srsx-34	protein_coding	28.4682	-1.12223	0.456096	0.000357839	0.0100919	-1.74136	0.487863	0.410947	0.537568	0.551286	0.976765	3.42392	1.55808	1.3568	1.2826	0.932514	0.957701
WBGene00016097	C25E10.8	protein_coding	41.3288	-0.72288	0.38144	0.00439586	0.0400249	-1.08567	0.381168	7.08751	5.127	5.57649	6.84308	11.5234	16.1469	14.8068	10.1281	9.76569	7.88566
WBGene00016099	C25E10.10	protein_coding	48.1849	-1.02125	0.447871	0.000749298	0.015423	-1.57705	0.467845	1.81608	4.38365	4.06046	3.3307	7.31652	12.9386	12.1074	10.3611	8.48446	7.6182
WBGene00016103	dpyd-1	protein_coding	691.131	-0.972212	0.416684	0.000797226	0.0159161	-1.42278	0.424235	9.05551	14.9005	11.7338	13.042	59.3123	25.1956	41.9808	21.7536	18.1311	17.2243
WBGene00016104	ddr-1	protein_coding	61.069	-0.849589	0.38651	0.0015287	0.0230014	-1.21465	0.383269	1.20002	1.33929	1.01631	1.61395	4.35454	1.73467	3.3017	1.7787	1.82428	2.42373
WBGene00016119	C25H3.10	protein_coding	64.8189	-1.15422	0.4468	0.000249319	0.00837975	-1.75379	0.47879	1.57935	2.63059	1.42363	2.53886	8.68774	8.37195	8.7198	4.21717	3.20803	3.32856
WBGene00016134	C26B9.5	protein_coding	583.37	-0.955481	0.344482	0.000275101	0.00879162	-1.23812	0.340359	15.7769	18.8941	21.3409	19.6105	48.9709	42.9921	62.5022	34.453	28.1038	32.0035
WBGene00016174	C27H5.4	protein_coding	114.562	-0.844561	0.339413	0.000733128	0.0152332	-1.11338	0.329706	2.54695	3.21714	4.25654	4.31818	5.6763	8.52053	8.44507	5.12853	6.35871	5.45196
WBGene00016190	C28G1.5	protein_coding	77.2931	-0.870838	0.423063	0.00196129	0.0258589	-1.32952	0.429427	1.93908	4.17507	4.52397	2.96872	8.32514	9.90282	11.3483	7.55441	7.20226	6.916
WBGene00016197	pxl-1	protein_coding	369.526	-0.726776	0.328168	0.0019625	0.0258589	-0.98348	0.317677	5.8812	6.73226	6.24093	6.72383	15.3201	10.8643	16.9735	8.56137	8.19016	9.256
WBGene00016201	tdo-2	protein_coding	212.682	-0.992704	0.282066	2.59631e-05	0.00256131	-1.1757	0.279513	8.01672	7.856	8.98191	11.7048	26.2803	17.0072	17.3807	11.4178	15.3118	16.1613
WBGene00016204	gsto-1	protein_coding	41.145	-0.905155	0.533604	0.00274446	0.0312295	-1.81993	0.607657	1.46325	0.643399	2.20439	0.681952	4.33829	5.18309	7.76044	4.59292	4.02123	3.85138
WBGene00016210	C29F5.1	protein_coding	127.921	-0.613061	0.326271	0.00634129	0.0487081	-0.884065	0.323882	5.25757	4.53464	5.84818	5.18782	8.73602	7.64535	13.4995	8.02722	6.01533	9.74825
WBGene00016219	C29F9.4	protein_coding	140.312	-0.917708	0.440675	0.00159398	0.0235771	-1.43173	0.453509	2.55972	3.14138	2.56259	1.71526	4.59787	7.64019	10.7703	7.11594	4.99764	8.19125
WBGene00016260	C30F12.1	protein_coding	183.717	-0.752031	0.417565	0.00489941	0.0422691	-1.20187	0.427169	2.23886	2.42575	3.04991	2.47413	6.59029	4.63911	9.98093	5.29949	3.94223	2.81973
WBGene00016265	nmur-4	protein_coding	54.4549	-1.13582	0.404478	0.000165395	0.00697547	-1.59452	0.423315	1.37072	0.985205	1.67166	1.94925	2.22338	5.68301	4.55243	3.13163	2.46301	4.81623
WBGene00016266	idhg-2	protein_coding	107.77	-0.703451	0.395746	0.00604559	0.0474744	-1.10339	0.40192	2.8028	4.64252	5.36028	3.98143	11.8596	9.18703	12.6998	6.4133	5.95194	6.05681
WBGene00016292	tbc-7	protein_coding	139.285	-0.85754	0.372526	0.00116392	0.0196182	-1.19153	0.366899	1.6975	1.93427	1.48952	2.04106	6.40938	2.83171	4.70552	2.70946	2.70797	2.58587
WBGene00016294	C31H2.4	protein_coding	48.2404	-0.990983	0.309877	7.47539e-05	0.00460915	-1.21623	0.30708	0.912016	1.21269	0.812795	1.60573	2.59785	2.34696	2.31627	1.73048	1.77924	1.76574
WBGene00016355	lact-5	protein_coding	36.2899	-0.798957	0.515233	0.00562904	0.0458774	-1.62088	0.585442	0.749672	1.20081	0.718348	1.13135	7.05027	2.07005	2.51595	1.07824	1.64396	1.69717
WBGene00016366	nhr-140	protein_coding	18.166	-0.831828	0.470509	0.00381505	0.0367375	-1.4466	0.500023	1.16267	0.752098	0.545357	0.866055	3.21983	1.79519	2.04429	1.98097	1.67133	2.41777
WBGene00016379	C33H5.13	protein_coding	134.116	-1.20444	0.474875	0.000212937	0.00802583	-1.9402	0.523931	16.7821	15.4194	10.2333	19.9444	28.7705	72.1537	106.91	36.6084	30.9881	28.1594
WBGene00016417	C34F11.8	protein_coding	32.6155	-1.09426	0.491924	0.000587254	0.0132784	-1.84677	0.537254	1.48648	1.64145	2.14243	2.37923	10.8421	4.31984	9.09492	3.40132	3.4272	5.41674
WBGene00016419	tyr-4	protein_coding	358.354	-0.906224	0.326664	0.000296101	0.00907911	-1.15348	0.318756	8.53704	7.89819	10.9242	10.7732	25.1327	14.1626	25.3132	13.4642	14.2582	21.1694
WBGene00016431	C35A11.4	protein_coding	91.8637	-1.04357	0.306836	3.72811e-05	0.00299967	-1.26997	0.307966	1.83414	1.79538	3.19546	2.88328	6.10908	5.16196	3.66004	5.5838	4.60503	5.90278
WBGene00016434	C35B1.4	protein_coding	742.211	-0.810161	0.443983	0.00380239	0.036668	-1.33316	0.460647	98.9417	113.841	118.005	109.895	196.256	217.018	565.219	161.908	212.474	174.81
WBGene00016435	C35B1.5	protein_coding	593.352	-0.965722	0.354333	0.000308521	0.00928428	-1.26857	0.351596	75.2389	85.9504	98.3564	94.815	174.397	220.671	306.589	141.383	159.587	159.49
WBGene00016450	clec-5	protein_coding	236.045	-1.189	0.45286	0.00019798	0.00761383	-1.82745	0.491041	6.25676	12.3219	8.92171	12.4564	21.6837	26.4056	67.4734	22.3867	22.2281	20.0996
WBGene00016522	fbxa-38	protein_coding	15.9636	-0.855458	0.476835	0.00330913	0.034556	-1.49394	0.508582	0.190268	0.829646	0.464082	0.893317	1.82665	1.41449	1.047	1.21322	1.26986	1.0642
WBGene00016542	C39H7.4	protein_coding	160.137	-1.00792	0.386144	0.000379783	0.0104833	-1.38623	0.390075	4.13478	5.24735	6.24676	5.86736	13.2671	13.9013	20.1404	13.2343	9.06133	7.36364
WBGene00016555	math-20	protein_coding	32.9676	-0.769088	0.477376	0.0062608	0.0484166	-1.41878	0.518977	1.28601	1.35182	1.47033	1.55664	1.65351	4.42171	6.02191	4.12703	1.71659	2.84717
WBGene00016568	C41G11.1	protein_coding	783.471	-0.853672	0.402587	0.0018085	0.0250253	-1.25747	0.403035	22.6862	29.3587	26.5231	24.5124	40.5204	72.081	103.398	47.6876	44.1318	43.0608
WBGene00016599	C42D8.1	protein_coding	48.5944	-1.06219	0.460366	0.000604813	0.0135337	-1.67397	0.488117	1.22726	1.14672	1.22458	1.52236	4.47571	3.85684	6.44634	1.90957	2.23386	2.8081
WBGene00016644	abhd-3.2	protein_coding	157.269	-0.923109	0.306131	0.000140768	0.00632619	-1.13749	0.298804	4.44582	4.61562	6.76063	8.02077	8.52505	15.2606	7.52746	10.0573	12.0885	9.51666
WBGene00016664	C45E5.1	protein_coding	59.548	-1.12834	0.309217	1.50734e-05	0.001824	-1.37236	0.317116	1.37343	1.92495	1.73939	2.60413	4.8359	4.59467	2.14656	4.41423	3.45503	5.07196
WBGene00016705	C46C11.2	protein_coding	157.14	-0.788466	0.343718	0.00138515	0.0215769	-1.0673	0.33377	4.39863	4.7658	4.85073	5.39637	9.24152	9.84486	13.5482	7.77349	7.68273	5.88881
WBGene00016714	C46F2.1	protein_coding	45.3693	-0.586113	0.306748	0.0063888	0.0487743	-0.829178	0.304048	2.26762	2.25549	2.67626	3.67049	3.68686	4.18728	3.4369	2.8722	4.68673	3.614
WBGene00016716	acs-17	protein_coding	450.115	-0.741181	0.350371	0.00245791	0.0293696	-1.03666	0.342303	8.7558	12.7083	8.86326	9.81007	27.3038	19.116	26.4563	15.2613	9.42381	21.0343
WBGene00016722	C46G7.2	protein_coding	448.058	-0.771112	0.304399	0.000732584	0.0152332	-0.985161	0.291719	7.65719	11.4607	12.624	10.7665	20.1283	21.6368	23.2736	16.9175	17.9813	16.9526
WBGene00016749	C48E7.1	protein_coding	151.701	-0.728041	0.433279	0.0067057	0.0499206	-1.22792	0.452922	2.39823	3.64137	3.83874	4.0245	17.5763	4.56866	6.85221	3.77271	5.85218	5.34449
WBGene00016758	C49A9.4	protein_coding	67.1408	-0.790354	0.409489	0.00331386	0.034556	-1.21425	0.41343	1.75285	2.40213	2.70774	1.80025	4.86813	5.99428	7.27123	4.88253	3.43161	4.19391
WBGene00016760	C49A9.6	protein_coding	60.9751	-0.75963	0.399609	0.00388259	0.037003	-1.16112	0.402112	2.05191	2.19115	3.84298	2.45147	6.55803	7.19133	7.44473	5.16466	3.52148	4.71362
WBGene00016763	C49A9.9	protein_coding	176.645	-1.24812	0.428405	8.67308e-05	0.00506035	-1.82902	0.465991	5.22293	4.81044	5.91463	5.38605	12.3565	22.5758	32.2146	15.0241	13.1465	12.4501
WBGene00016769	C49C8.5	protein_coding	221.469	-0.90544	0.371797	0.000746309	0.0153943	-1.23937	0.367549	3.99634	3.047	5.18564	3.15218	11.5757	10.6004	10.5556	7.2745	7.12672	8.73221
WBGene00016783	irg-2	protein_coding	169.837	-1.61555	0.469266	3.43406e-06	0.000708353	-2.66723	0.574465	4.82013	6.13016	5.22522	4.8326	15.7005	41.806	38.2557	16.8503	28.238	61.6577
WBGene00016785	C49G7.7	protein_coding	113.77	-1.86489	0.439631	7.34431e-08	4.62895e-05	-2.93338	0.544981	1.07473	1.04604	0.928402	2.20758	2.21097	13.283	5.91397	5.63561	6.45555	11.8135
WBGene00016788	C49G7.10	protein_coding	520.688	-1.85027	0.368092	4.71752e-09	5.94669e-06	-2.4966	0.426271	15.0629	14.5435	12.0017	21.1279	41.8336	113.623	66.4374	57.6281	71.9801	102.971
WBGene00016838	C50F2.4	protein_coding	96.2679	-0.805041	0.405565	0.00281507	0.0318732	-1.21773	0.407643	2.212	2.8184	3.43335	2.74388	11.4799	5.79292	7.21386	3.8467	4.02628	5.57677
WBGene00016846	C50F7.6	protein_coding	40.4595	-0.913859	0.4226	0.00137654	0.0215769	-1.37367	0.429337	1.09523	1.70559	1.11307	1.01772	4.50629	3.57351	3.16793	3.18552	2.43656	3.11962
WBGene00016848	klo-1	protein_coding	80.1383	-0.756448	0.374179	0.00297654	0.0326584	-1.09896	0.370003	3.08072	3.54797	4.10658	3.46887	7.88534	7.24364	11.0085	6.70825	4.87725	5.67685
WBGene00016860	cyp-33C9	protein_coding	113.661	-0.775516	0.382573	0.00278858	0.0316365	-1.13486	0.379537	4.17523	3.95695	4.29174	3.83306	8.15993	8.69105	13.4822	5.82501	6.92664	8.06222
WBGene00016862	C52A10.1	protein_coding	132.733	-0.789481	0.317704	0.000816238	0.0161609	-1.02319	0.305683	4.46236	3.51116	4.23908	3.96966	6.76428	8.55541	9.1262	6.7154	5.89372	9.72072
WBGene00016865	ets-9	protein_coding	94.444	-1.18701	0.381786	6.73874e-05	0.00424728	-1.60219	0.402022	2.13484	2.52991	2.15903	3.11696	3.26711	7.8967	8.92633	7.07714	5.97724	5.48484
WBGene00016874	C52B11.5	protein_coding	135.234	-0.966492	0.358771	0.00033541	0.0097119	-1.2784	0.356467	4.20947	3.87537	6.03958	4.35962	8.78718	14.0363	11.5556	9.59801	10.0809	11.1373
WBGene00016893	C53B7.2	protein_coding	323.48	-0.738263	0.401317	0.00473659	0.0414425	-1.14674	0.406009	20.2317	26.6477	24.9708	24.3552	32.8457	48.4743	90.849	37.5481	44.0874	37.3787
WBGene00016906	C53D5.5	protein_coding	209.022	-0.670732	0.247933	0.000517348	0.0123587	-0.81914	0.235954	4.96982	4.39037	4.48142	5.5152	10.1311	7.07583	8.60591	6.0953	5.38744	7.52482
WBGene00016918	test-1	protein_coding	241.098	-0.755568	0.349073	0.00209332	0.0266482	-1.04708	0.340331	1.89301	2.62968	3.26883	2.63978	7.54746	4.85705	6.53086	3.76116	3.2871	4.4975
WBGene00016920	C54E4.5	protein_coding	36.081	-0.802317	0.494831	0.00524873	0.0441178	-1.52196	0.545242	1.40213	1.19619	0.594769	1.23432	5.39275	1.90345	3.63844	1.10478	2.68531	2.78458
WBGene00016943	acdh-1	protein_coding	10218	-0.833836	0.365467	0.00129415	0.0208553	-1.15317	0.35843	344.934	525.54	531.286	461.762	845.33	1051.72	1616.08	849.909	679.897	784.392
WBGene00016951	C55C3.1	protein_coding	13.7592	-0.994775	0.587764	0.00131297	0.0209797	-2.32421	0.723348	0.207679	0.0831643	0.0723643	0.208942	0.823971	1.16897	0.6028	0.358442	0.237612	0.387193
WBGene00016957	atic-1	protein_coding	343.185	-0.956847	0.289791	5.49112e-05	0.00373035	-1.14841	0.284705	1.61861	1.52883	2.34946	2.09863	4.53331	4.60396	2.96025	3.09982	3.85141	3.81314
WBGene00016997	cebp-1	protein_coding	335.339	-1.32854	0.370269	1.16244e-05	0.00152544	-1.76644	0.402883	19.1439	19.2635	13.4694	23.0106	59.7064	39.6853	98.7993	43.4903	38.0028	51.5926
WBGene00016998	D1005.4	protein_coding	16.6453	-0.915103	0.511862	0.00246192	0.0293696	-1.71164	0.565273	1.51356	1.25709	0.820382	2.07265	2.07583	5.376	5.33894	3.72497	3.14272	2.35154
WBGene00017041	D2007.1	protein_coding	89.5664	-1.03461	0.416726	0.000474241	0.0119296	-1.49793	0.428603	13.2181	14.8207	15.7171	17.4542	28.5522	57.9768	54.1322	27.9467	37.9339	23.7194
WBGene00017093	E02C12.8	protein_coding	121.411	-1.18821	0.475075	0.000244491	0.00837975	-1.91533	0.522177	3.53233	3.60754	4.30784	2.45874	6.08384	17.0385	17.7337	14.3908	9.64931	20.3694
WBGene00017108	cyp-43A1	protein_coding	202.6	-0.808144	0.371077	0.00178278	0.0249699	-1.1401	0.364922	5.87832	6.4004	5.74696	5.43141	10.7938	13.0379	17.4587	8.02147	9.1434	16.7108
WBGene00017127	E04F6.8	protein_coding	228.084	-1.12753	0.408251	0.000189033	0.00744408	-1.59405	0.42699	24.7082	24.3346	21.9888	26.846	46.9379	92.8355	114.197	46.6147	52.591	48.3479
WBGene00017131	E04F6.15	protein_coding	209.288	-0.847835	0.441257	0.00277514	0.0315154	-1.36061	0.454811	7.73038	15.0565	13.8094	11.2142	17.1351	36.505	52.8157	24.2257	18.0212	29.4337
WBGene00017201	grsp-4	protein_coding	68.4928	-1.3236	0.532293	0.000100083	0.00541572	-2.46886	0.634606	2.881	1.09671	1.95196	4.79061	31.7198	6.1874	10.298	3.11545	5.41233	7.26118
WBGene00017250	F08D12.7	protein_coding	22.6658	-0.805713	0.441691	0.00387081	0.0369727	-1.32169	0.457571	0.766024	0.954336	1.4532	1.34869	3.58952	2.27791	2.81016	1.54246	2.045	2.61829
WBGene00017258	F08F1.4	protein_coding	164.411	-0.891134	0.463099	0.00233359	0.0282547	-1.47848	0.485682	5.34682	6.38719	4.95243	4.82608	6.05676	21.3841	24.1508	12.1292	12.8286	11.0411
WBGene00017262	F08F3.4	protein_coding	116.376	-1.04096	0.359515	0.000168628	0.00703339	-1.3655	0.362982	4.91772	4.59498	5.5058	5.6776	14.0973	11.9267	17.9155	9.00947	9.68494	10.0703
WBGene00017294	F09E10.1	protein_coding	70.3468	-0.789494	0.44719	0.00456395	0.0408174	-1.32483	0.467099	26.8687	11.0111	16.6712	21.1632	51.8809	56.7701	67.6406	22.7801	28.3142	28.1226
WBGene00017302	F09F7.5	protein_coding	195.789	-0.981234	0.424305	0.000809718	0.016088	-1.45491	0.434371	3.99329	4.30526	3.13741	4.19141	7.34621	8.7348	18.6747	10.6696	7.0729	5.9059
WBGene00017309	F09F9.4	protein_coding	18.6142	-0.7327	0.600758	0.0061012	0.0478277	-2.35891	0.860196	0.168806	0.157728	0.0588191	0.0636872	1.53792	0.30477	0.979935	0.145674	0.515028	0.494557
WBGene00017312	pitr-5	protein_coding	39.6306	-0.927376	0.522497	0.00231031	0.0280926	-1.78055	0.584335	0.764257	0.840119	0.60309	0.870671	1.20231	2.17239	5.53758	2.08205	1.4402	1.80204
WBGene00017329	ugt-39	protein_coding	65.8064	-1.0938	0.319265	3.25406e-05	0.00279677	-1.34942	0.324777	2.74031	2.8531	2.76904	4.06654	6.04013	10.5934	4.87176	6.70029	5.64348	5.98481
WBGene00017336	ugt-41	protein_coding	119.935	-0.762408	0.363305	0.00243123	0.0291791	-1.08139	0.356687	2.34571	4.67972	7.34506	6.80885	10.5643	7.72949	7.08457	7.40412	9.22402	13.8291
WBGene00017361	F10E9.12	protein_coding	246.347	-0.945562	0.436398	0.00122761	0.020126	-1.44959	0.448457	21.658	23.6364	19.8625	20.5913	30.6542	79.8608	92.6292	39.2494	49.2616	41.3478
WBGene00017362	F10G2.1	protein_coding	207.303	-0.821415	0.368167	0.0015126	0.0228805	-1.14669	0.361475	22.5523	21.4177	25.9255	23.7588	38.4092	69.9492	70.657	39.8279	32.8174	38.772
WBGene00017380	F11D5.1	protein_coding	181.256	-0.731533	0.362895	0.0032287	0.0340044	-1.05302	0.357553	1.2023	1.53672	1.21728	1.52771	3.81512	2.09962	3.86012	2.03269	1.72597	1.69173
WBGene00017381	ddr-2	protein_coding	81.4074	-0.773681	0.509178	0.0066414	0.0498836	-1.56982	0.578351	0.557677	0.99173	0.52654	0.506771	4.53356	1.40425	2.60426	0.815035	1.56083	1.15711
WBGene00017390	F12A10.1	protein_coding	54.9625	-1.13481	0.312959	1.61335e-05	0.00188695	-1.38673	0.321552	8.43522	13.2555	11.6899	24.6398	19.7195	37.9105	28.2397	20.8454	19.9599	28.2361
WBGene00017398	slc-17.6	protein_coding	449.515	-0.929657	0.345097	0.000358516	0.0100919	-1.21136	0.339424	8.46528	8.2236	9.8322	10.2615	16.1711	19.5291	31.4814	15.6252	12.5999	18.5695
WBGene00017417	F13B6.2	protein_coding	56.0248	-0.894419	0.421908	0.00160057	0.0236033	-1.35087	0.428057	4.05175	1.36711	4.80404	4.16131	7.98807	10.2915	5.57394	7.02545	9.61482	8.1835
WBGene00017430	bcl-11	protein_coding	452.033	-0.953476	0.456667	0.0013789	0.0215769	-1.52489	0.476672	5.55045	5.35906	4.37167	4.76402	31.1155	8.69964	19.8821	8.87124	7.19273	10.0463
WBGene00017436	F13H8.3	protein_coding	136.688	-0.912266	0.291861	0.000100239	0.00541572	-1.10475	0.283997	8.96533	8.5838	10.6637	11.9847	14.5728	20.9001	22.0668	20.0584	17.729	15.9925
WBGene00017440	upb-1	protein_coding	654.181	-0.845521	0.375948	0.0013655	0.021516	-1.18692	0.370698	29.8662	39.904	41.0631	34.1626	84.4333	87.4689	129.963	65.9799	47.8644	62.2432
WBGene00017447	F14B8.5	protein_coding	114.931	-1.08571	0.446962	0.000441148	0.0114265	-1.65827	0.471882	2.00695	2.06659	2.24777	2.19943	9.98484	4.29332	10.8704	5.31952	4.04569	3.74171
WBGene00017448	F14B8.6	protein_coding	95.5303	-1.15011	0.431857	0.000216564	0.00810864	-1.697	0.45879	1.60321	2.65773	2.20747	2.23082	10.1073	6.84356	8.66882	4.00924	6.41996	4.09781
WBGene00017449	otpl-3	protein_coding	26.614	-1.0473	0.492314	0.000848427	0.01647	-1.78254	0.534256	0.399959	0.587259	0.905856	0.754483	2.82105	1.99641	3.19247	1.38061	1.37281	1.7044
WBGene00017467	F14F9.4	protein_coding	216.318	-1.7454	0.427774	3.03739e-07	0.000127627	-2.65187	0.517832	1.32332	1.64864	2.73459	2.55642	6.31441	13.527	12.3232	9.28923	6.67304	23.2669
WBGene00017478	F15A8.6	protein_coding	142.488	-1.29937	0.343732	7.0065e-06	0.00110401	-1.65786	0.368948	2.64398	3.3763	2.41834	3.56891	6.75376	10.2538	12.031	7.63093	5.70558	8.21563
WBGene00017483	lgc-22	protein_coding	81.779	-0.782801	0.370833	0.00223879	0.0277585	-1.11578	0.365043	2.33821	2.80219	2.54161	3.08756	5.38537	3.96779	8.19761	3.58234	4.13882	5.40176
WBGene00017485	F15E6.4	protein_coding	76.8184	-1.16993	0.38361	8.24807e-05	0.00494392	-1.58404	0.40234	9.15117	9.93719	7.54074	15.6765	19.8437	34.0158	37.3749	15.1896	21.7891	17.0613
WBGene00017487	F15E6.6	protein_coding	90.8495	-1.04666	0.324598	6.46984e-05	0.00412361	-1.30404	0.32642	1.52637	1.39768	1.67534	1.9618	4.08213	3.10917	4.72942	3.71893	2.89314	2.67499
WBGene00017503	nhr-177	protein_coding	26.5098	-0.774448	0.455517	0.00539617	0.0449153	-1.34011	0.481641	0.664191	1.05502	1.13402	0.935521	2.52783	2.66637	3.45807	1.67176	1.50717	1.98129
WBGene00017506	F16B4.4	protein_coding	187.607	-1.01544	0.29285	3.06298e-05	0.0027148	-1.21639	0.29179	29.508	32.9777	32.4584	41.0022	68.1441	63.2297	88.1676	50.6795	54.4478	84.1394
WBGene00017539	F17E9.2	protein_coding	19.5102	-0.82298	0.586103	0.00415151	0.0385425	-2.16682	0.755935	0.805373	2.00672	2.29178	2.59962	1.93298	12.5733	13.2953	4.05424	7.16682	3.50355
WBGene00017565	ddo-2	protein_coding	673.365	-0.961286	0.4069	0.000771868	0.0156372	-1.38388	0.41154	24.06	44.7785	36.0492	32.5921	79.2962	94.3979	148.774	61.3005	62.6583	70.1234
WBGene00017567	F18E3.11	protein_coding	75.6975	-0.990057	0.380635	0.000405608	0.0108719	-1.35251	0.382452	10.7111	14.4562	23.2225	30.3829	56.3119	32.4411	36.2709	21.5678	44.4804	29.5844
WBGene00017571	jmjd-3.1	protein_coding	207.633	-0.949573	0.413984	0.000930699	0.0176568	-1.38944	0.419684	3.79335	4.90764	3.2917	4.59163	21.3479	7.23994	11.4868	6.20611	6.47534	7.58227
WBGene00017574	F18F11.1	protein_coding	134.605	-0.702481	0.372426	0.00476638	0.0415	-1.04822	0.371391	4.45192	5.29423	7.73268	5.58178	9.08924	12.5365	17.3026	9.64349	9.00377	9.87206
WBGene00017591	F19C7.1	protein_coding	1681.68	-0.911569	0.378576	0.0007883	0.0158285	-1.2607	0.375558	63.422	56.4878	69.3864	61.6354	155.293	123.754	248.31	108.192	100.673	113.633
WBGene00017658	F21C10.9	protein_coding	97.6993	-1.08892	0.478593	0.000563201	0.0129786	-1.78164	0.516607	2.13557	4.56095	5.70493	8.05707	36.2974	12.7766	6.71514	13.6172	5.02246	9.29018
WBGene00017667	ttr-37	protein_coding	116.913	-0.827126	0.380117	0.00170764	0.0243995	-1.17803	0.375543	5.77919	8.77486	7.04799	6.90451	10.6153	22.786	19.1333	12.8838	10.7447	16.7391
WBGene00017681	slc-17.5	protein_coding	23.5765	-0.826565	0.506648	0.0045667	0.0408174	-1.59915	0.563854	0.702095	0.536743	0.856238	0.674257	3.41397	1.5184	2.91785	2.24913	1.19276	1.07098
WBGene00017687	ets-4	protein_coding	443.685	-0.73995	0.301896	0.000985209	0.0181743	-0.9529	0.289221	10.3965	13.9517	14.2966	16.5344	19.8037	21.9783	28.9579	23.3035	24.5568	15.5144
WBGene00017688	ttr-35	protein_coding	115.445	-1.03254	0.353494	0.000159832	0.00684263	-1.34305	0.355749	13.1451	18.1874	16.0311	19.1382	30.9429	49.8013	51.6826	27.7415	28.0066	36.9969
WBGene00017691	ilys-5	protein_coding	5566.39	-0.783351	0.409346	0.00350782	0.035343	-1.20746	0.413607	142.509	177.81	148.353	152.058	276.674	372.952	661.304	241.485	228.842	222.789
WBGene00017717	F22F4.4	protein_coding	164.667	-0.614857	0.312165	0.00502818	0.0429554	-0.861505	0.307108	5.22034	5.78947	6.18795	5.5834	7.82874	10.7722	10.7181	7.61358	11.0709	9.36885
WBGene00017726	F22H10.2	protein_coding	171.86	-1.63929	0.401313	6.13124e-07	0.000204585	-2.34181	0.46958	6.35798	5.71655	5.99827	11.1941	19.4963	35.4053	55.6025	18.479	21.6171	20.1289
WBGene00017727	F22H10.3	protein_coding	874.567	-1.24363	0.370232	2.91639e-05	0.00262591	-1.64895	0.394495	140.385	150.866	178.966	193.252	415.206	512.362	828.726	355.149	312.666	344.031
WBGene00017730	F22H10.6	protein_coding	291.451	-0.841941	0.317804	0.000466765	0.0118607	-1.07372	0.306854	17.7958	22.638	18.9573	22.6496	31.317	39.8486	51.867	36.0494	38.9223	30.6797
WBGene00017756	F23F12.12	protein_coding	56.086	-0.698575	0.361459	0.00432277	0.0394482	-1.02168	0.358031	3.74078	4.47834	4.70463	5.14545	10.2208	13.1227	4.75029	5.76702	6.08553	9.37164
WBGene00017771	F25B4.8	protein_coding	43.323	-0.825308	0.453959	0.00362684	0.0358876	-1.38055	0.474594	2.28956	2.23232	2.30662	2.45371	3.48141	7.17843	9.48076	3.60802	3.98627	5.66055
WBGene00017772	clec-1	protein_coding	590.35	-0.776669	0.318801	0.000959595	0.017969	-1.01302	0.306781	49.1413	57.3604	67.0343	57.9869	133.052	91.609	132.013	79.5515	110.653	102.757
WBGene00017773	dct-6	protein_coding	264.93	-0.879051	0.372809	0.00096275	0.017969	-1.21402	0.367752	3.99415	5.34826	5.2546	5.23267	11.9371	9.35221	17.852	8.86586	7.22055	8.03296
WBGene00017789	F25E5.8	protein_coding	279.75	-0.90707	0.391443	0.000993115	0.0182532	-1.28552	0.390443	12.8215	20.6753	15.1321	16.9306	53.3918	30.5939	56.8544	26.0256	29.8121	25.9284
WBGene00017838	F26G1.2	protein_coding	31.531	-1.27567	0.483561	0.000123226	0.00596151	-2.09848	0.546533	1.6271	1.97641	1.58746	2.7215	6.52726	6.04808	9.5045	2.78487	8.25312	8.79723
WBGene00017861	F27D9.2	protein_coding	73.8313	-1.13912	0.476911	0.00037178	0.0102874	-1.84775	0.519128	1.07203	1.9123	1.3074	1.24401	3.95973	5.75993	9.03434	4.56259	3.12211	3.40684
WBGene00017874	acdh-9	protein_coding	572.835	-0.795418	0.255836	0.000113874	0.0057418	-0.941974	0.244101	32.9586	35.195	40.3071	46	60.2063	70.6235	84.6438	58.0929	48.3067	57.3164
WBGene00017881	asp-13	protein_coding	2155.19	-0.789194	0.356769	0.00171189	0.0244294	-1.09291	0.34849	104.29	115.226	154.675	150.847	248.471	313.903	329.855	148.245	255.606	154.396
WBGene00017892	F28B4.3	protein_coding	7360.64	-0.704817	0.343543	0.00317068	0.0335241	-0.991867	0.336148	78.9609	96.1849	121.543	115.258	202.197	116.063	301.195	162.459	132.815	164.228
WBGene00017901	igeg-1	protein_coding	57.6083	-0.96193	0.543034	0.00184215	0.0251495	-1.94043	0.623016	1.24201	1.43902	0.545289	1.0059	5.0591	3.69334	8.13829	3.60131	2.18837	1.2041
WBGene00017905	F28F5.6	protein_coding	169.519	-1.20352	0.362308	3.61139e-05	0.00296893	-1.57558	0.381402	6.84397	4.56773	6.60386	8.14353	12.1456	17.4444	27.1233	14.8411	14.1549	13.7413
WBGene00017908	F28H1.1	protein_coding	458.305	-0.607473	0.303251	0.0047186	0.0414012	-0.841079	0.297659	46.9953	48.9227	31.4598	42.2703	63.709	71.1086	99.4087	57.7291	59.1503	67.0223
WBGene00017945	F31D5.2	protein_coding	42.7141	-0.613611	0.321723	0.0059046	0.0471081	-0.876575	0.318404	1.94634	1.76178	1.78024	2.03467	3.50356	3.30085	3.78463	2.93936	2.67919	2.49475
WBGene00017957	F31F4.1	protein_coding	34.4644	-0.848099	0.406308	0.00197841	0.025948	-1.26136	0.407751	1.80166	1.24427	1.52849	1.79291	4.18987	3.49405	4.47625	3.23348	3.03224	2.19064
WBGene00017962	fbxa-72	protein_coding	157.384	-1.2033	0.316082	7.92239e-06	0.00116727	-1.47562	0.330318	7.13081	6.41907	6.99951	7.73191	16.3692	19.2653	22.0858	15.1465	14.2775	21.482
WBGene00017968	skpo-3	protein_coding	132.31	-0.691109	0.371423	0.00522938	0.0441095	-1.0365	0.371165	2.55469	2.84338	4.26099	4.43175	12.1729	3.65876	6.58364	5.21976	3.46018	5.8836
WBGene00017969	F32A5.3	protein_coding	475.325	-0.869598	0.290575	0.000158544	0.00683911	-1.05958	0.280514	12.0111	16.639	18.9151	18.113	39.5889	30.0877	38.3963	30.1266	21.3999	26.0929
WBGene00018035	sek-4	protein_coding	25.6611	-1.05876	0.509855	0.000841766	0.0164369	-1.88104	0.563409	0.915824	0.855721	0.710749	1.09939	2.48353	3.15663	5.60341	2.76615	1.66698	1.78505
WBGene00018036	F35C8.5	protein_coding	475.996	-0.710932	0.406572	0.00626069	0.0484166	-1.13736	0.416034	23.4131	27.9855	25.7519	24.4999	39.4417	49.1302	105.911	41.1847	37.8564	39.5329
WBGene00018041	F35D2.3	protein_coding	48.8674	-0.823818	0.511663	0.00470723	0.0413785	-1.6222	0.573941	1.74585	2.9363	1.17103	1.07584	11.2238	6.81397	6.54014	3.33967	3.96166	4.23141
WBGene00018052	F35F10.1	protein_coding	24.7631	-0.81221	0.412088	0.00283732	0.031913	-1.24156	0.415956	1.2491	1.43646	1.40616	2.2838	4.74403	2.14294	2.92835	1.93476	2.30859	3.7619
WBGene00018100	math-26	protein_coding	75.7734	-0.808063	0.358991	0.00148393	0.0225673	-1.11513	0.350912	1.8405	2.30804	2.65806	1.96134	5.33077	5.00497	5.47395	3.90109	3.49115	5.0568
WBGene00018101	math-27	protein_coding	106.419	-0.83425	0.382348	0.00165306	0.0239514	-1.18999	0.378208	3.11059	3.87526	2.34836	2.95564	6.7547	8.36893	9.53021	4.87158	4.94292	5.84534
WBGene00018112	F36H9.4	protein_coding	28.6242	-0.761905	0.375378	0.0028769	0.0320192	-1.10649	0.37123	2.55555	3.41119	3.78445	4.01732	7.32273	8.68499	5.3314	6.24852	6.09139	5.44515
WBGene00018138	folt-2	protein_coding	3788.79	-0.856021	0.328164	0.00051368	0.0123207	-1.10494	0.318105	86.2673	89.3923	184.736	154.99	202.652	235.597	211.243	209.056	293.676	262.5
WBGene00018145	F37C4.5	protein_coding	1581.49	-0.807859	0.339195	0.00105157	0.0185263	-1.07736	0.32883	67.3676	54.9551	64.0182	72.2355	132.152	102.422	202.182	89.0406	88.0206	106.649
WBGene00018146	F37C4.6	protein_coding	184.783	-0.956656	0.374638	0.00049351	0.0121715	-1.30113	0.373433	4.21761	6.46699	5.9349	5.47407	13.4042	13.386	19.7752	10.3435	9.88811	10.5347
WBGene00018174	F38B6.4	protein_coding	157.128	-0.754886	0.292537	0.000654118	0.0141493	-0.952666	0.279528	2.57306	2.85498	4.86384	4.61517	7.87388	4.82997	5.88138	5.11633	5.32356	7.37562
WBGene00018175	F38B6.6	protein_coding	18.2228	-0.807804	0.544662	0.00531887	0.0445004	-1.8073	0.648462	0.226409	0.264438	0.138058	0.274055	1.83399	0.441831	0.75471	0.48439	0.377767	0.474876
WBGene00018194	F39E9.1	pseudogene	70.3156	-1.84045	0.379267	1.05955e-08	1.09278e-05	-2.53622	0.443325	1.48037	0.800808	1.99542	3.90959	5.28947	9.61518	3.85867	8.7857	7.59206	11.6935
WBGene00018206	ugt-61	protein_coding	62.2963	-0.634151	0.325631	0.0050191	0.0429425	-0.900155	0.320819	1.79163	2.33352	2.97951	2.4853	4.91438	5.04519	4.68814	3.33431	2.89878	3.89699
WBGene00018210	F39G3.5	protein_coding	49.3922	-0.995905	0.391831	0.00046252	0.0118132	-1.38584	0.395775	2.38839	1.53907	2.511	2.17505	6.69248	5.5104	5.64753	5.72135	4.83705	3.7619
WBGene00018216	F40A3.1	protein_coding	78.2255	-1.03849	0.447515	0.000650438	0.0141364	-1.59779	0.468607	1.42391	1.62612	1.25416	1.49724	5.49246	3.67557	7.18248	3.34505	2.85099	2.286
WBGene00018217	F40A3.2	protein_coding	61.873	-0.790721	0.361588	0.00181868	0.0250253	-1.10397	0.354025	1.56229	2.11413	2.56228	2.46608	6.70503	4.00495	4.78871	3.95939	2.30109	3.61576
WBGene00018237	drd-2	protein_coding	8210.75	-0.738381	0.323743	0.00159828	0.0236033	-0.986294	0.312492	109.845	96.594	128.662	105.138	276.731	156.543	289.596	195.594	140.986	192.185
WBGene00018266	nhr-183	protein_coding	23.2032	-0.94651	0.525827	0.00202546	0.0262834	-1.82039	0.589795	0.936334	0.583257	0.666111	0.480827	2.80912	2.3783	3.36888	1.49261	2.49966	2.54579
WBGene00018278	F41C6.4	protein_coding	26.8514	-0.769255	0.430853	0.00475185	0.041469	-1.25535	0.444623	1.31279	1.43107	2.26809	1.82981	3.60093	4.39177	4.86226	2.53328	3.35862	3.6713
WBGene00018280	F41C6.7	protein_coding	34.0078	-0.926012	0.3375	0.000313744	0.0093528	-1.1934	0.331163	1.26604	1.12918	1.05272	1.7731	2.36776	2.73803	2.92309	2.14372	1.92037	2.41402
WBGene00018342	F42A10.6	protein_coding	341.045	-0.873272	0.48271	0.00298713	0.032743	-1.53542	0.517139	24.141	50.5436	35.7109	33.6487	71.7362	106.186	225.944	75.6158	64.7458	54.8013
WBGene00018343	F42A10.7	protein_coding	68.7255	-1.14801	0.578637	0.000426756	0.0112333	-2.47735	0.703202	3.05081	6.65138	1.48824	7.51993	22.5944	13.3058	53.4628	7.98603	10.8594	6.82544
WBGene00018350	ifo-1	protein_coding	503.87	-1.15142	0.406126	0.000147728	0.00654678	-1.62026	0.426962	5.24144	7.16948	6.32629	7.63475	28.5412	10.3641	30.6035	14.6616	12.5862	12.0891
WBGene00018374	tag-343	protein_coding	108.324	-0.991068	0.45024	0.000973239	0.0180587	-1.54762	0.469239	0.949916	0.996576	0.650368	1.14432	4.1998	1.73449	4.06321	1.86241	1.20123	1.32049
WBGene00018376	F43C9.2	protein_coding	93.5362	-0.762923	0.460305	0.00604637	0.0474744	-1.34757	0.490873	1.90479	1.95776	1.90485	1.47561	7.2494	3.7384	8.22402	2.83826	3.15275	2.94754
WBGene00018393	msra-1	protein_coding	1143.71	-0.914343	0.303205	0.000141853	0.00633592	-1.12384	0.295365	109.062	118.861	151.851	121.317	303.467	349.828	221.089	246.018	153.972	331.966
WBGene00018398	sptl-2	protein_coding	164.749	-0.830646	0.396438	0.00204383	0.0262924	-1.21947	0.395445	3.99504	4.9242	3.3172	2.99312	10.0548	8.37285	13.1147	8.60066	7.60185	6.73514
WBGene00018485	F46C8.3	protein_coding	77.2512	-1.02788	0.445988	0.000697855	0.0147984	-1.57915	0.465769	2.83586	3.77389	2.72485	3.17732	13.0823	8.30517	12.5495	4.15293	8.14424	6.88928
WBGene00018488	acs-1	protein_coding	1582.88	-0.868447	0.280215	0.00011244	0.00569477	-1.04398	0.270317	21.5708	19.6703	27.8476	25.2859	49.7606	31.7033	44.4117	42.1854	41.3222	56.5592
WBGene00018519	F46H5.3	protein_coding	6238.76	-0.707783	0.358868	0.00382937	0.0367826	-1.02423	0.354173	70.2007	82.4862	82.3762	80.2712	186.162	115.873	254.98	109.464	95.9128	124.355
WBGene00018532	F47B7.1	protein_coding	243.579	-0.859928	0.437121	0.00243823	0.0291791	-1.35983	0.448656	25.9896	30.1526	28.7901	31.0776	153.494	45.2437	86.3586	37.505	49.146	45.2242
WBGene00018562	F47D12.6	protein_coding	80.3229	-1.28241	0.46614	0.000100074	0.00541572	-2.03022	0.521853	9.15154	4.3851	6.58197	7.43657	18.1027	30.8771	45.5909	15.8287	24.118	20.5618
WBGene00018566	F47E1.2	protein_coding	21.4524	-1.19061	0.501003	0.000283761	0.00884097	-2.03939	0.561862	0.190343	0.177852	0.510692	0.603228	1.76211	0.990535	1.64363	0.881532	0.558961	0.887181
WBGene00018594	aman-3	protein_coding	110.719	-0.709818	0.407748	0.00638389	0.0487743	-1.13956	0.417823	1.99564	1.49699	2.19382	1.41039	3.15139	2.98808	6.21054	3.48073	3.48921	4.40186
WBGene00018602	F48D6.4	protein_coding	1553.28	-0.817584	0.393422	0.00220475	0.0274828	-1.19955	0.391859	218.341	266.567	213.084	194.889	333.884	563.121	858.199	457.779	375.392	422.673
WBGene00018603	F48E3.2	protein_coding	24.386	-0.954634	0.389817	0.00064226	0.0140394	-1.33369	0.390756	0.888082	0.60852	0.866447	1.09452	2.19239	2.15671	1.87957	1.84785	1.42251	1.65572
WBGene00018607	F48E3.8	protein_coding	78.1418	-1.17747	0.463197	0.00024166	0.00837975	-1.84984	0.503916	0.440614	0.701411	0.378135	0.632103	3.18934	1.09187	2.77688	1.21582	1.04558	1.26263
WBGene00018702	F52E4.5	protein_coding	31.7981	-0.853792	0.457642	0.00299026	0.0327457	-1.4209	0.47862	2.01263	1.38567	1.80858	1.39876	3.81357	5.82742	5.38057	3.0928	4.24183	4.44353
WBGene00018707	oac-31	protein_coding	36.109	-1.19188	0.515834	0.000299416	0.00908254	-2.11975	0.586245	0.92321	0.258787	0.506654	0.934629	0.854664	2.84828	2.9895	1.8125	1.47878	4.00182
WBGene00018718	F52H2.6	protein_coding	198.914	-0.801446	0.281532	0.000269162	0.00870212	-0.980627	0.269159	3.59055	5.55764	5.3077	5.39577	11.3037	9.57168	8.98087	8.54445	7.6974	7.09986
WBGene00018724	F53A9.1	protein_coding	69.2531	-1.36927	0.430225	2.79906e-05	0.00259857	-2.02648	0.483736	12.9848	7.27957	7.23911	17.3094	16.4092	42.7496	60.7734	28.3872	20.7987	39.7712
WBGene00018725	kreg-1	protein_coding	136.517	-1.96665	0.356306	2.13991e-10	3.46819e-07	-2.59924	0.409268	11.3214	14.5454	9.92381	36.44	33.4805	77.0643	102.883	74.0897	57.1424	55.7369
WBGene00018729	F53A9.6	protein_coding	76.9719	-1.33018	0.463859	6.32759e-05	0.00411459	-2.10162	0.525371	9.15824	8.55721	7.97779	11.2295	43.0642	40.3642	67.2863	19.0996	15.7173	26.5264
WBGene00018730	F53A9.7	protein_coding	18.367	-1.23403	0.563065	0.000218425	0.00811251	-2.51249	0.67966	1.71963	1.92813	1.2583	2.11935	16.2733	9.97155	11.3552	4.84769	7.34522	5.77087
WBGene00018772	F53G12.4	protein_coding	145.196	1.37785	0.630948	3.0335e-05	0.00270985	3.65689	0.876754	25.9499	24.5519	24.6808	21.8864	0.951303	0.687543	0.345418	0.931126	0.653553	1.16641
WBGene00018779	F53H8.3	protein_coding	60.5028	-0.708144	0.349157	0.00333401	0.034556	-1.00538	0.342532	1.7229	1.20738	1.76689	1.79247	4.18884	3.60964	3.33151	2.48366	1.88162	2.1536
WBGene00018803	fbxa-24	protein_coding	33.8692	-0.691818	0.608936	0.00661019	0.0497355	-2.54627	0.937553	1.50488	0.703057	1.07057	0.551989	25.7989	2.79688	6.68846	1.76762	1.33915	1.87044
WBGene00018807	fbxa-146	pseudogene	55.3233	-0.700975	0.402283	0.0065565	0.0496131	-1.11796	0.411233	6.36341	4.28651	4.51191	5.86239	8.37215	14.7421	15.0338	9.38652	7.5063	5.93191
WBGene00018811	pmt-2	protein_coding	3457.95	-0.861858	0.270255	8.36697e-05	0.00494392	-1.02421	0.260372	46.3048	52.6716	63.1936	62.7903	119.592	80.8034	130.537	97.3895	76.3326	107.532
WBGene00018823	F54E2.1	protein_coding	1092.38	-0.983587	0.387069	0.000477789	0.0119622	-1.36008	0.389382	64.1488	28.4325	87.7608	58.191	133.872	176.696	120.885	118.716	164.667	166.172
WBGene00018860	F55A4.8	protein_coding	154.863	-0.588622	0.308444	0.00637438	0.0487743	-0.833976	0.305724	2.24998	2.43324	2.33744	2.0724	4.41442	3.80998	5.31751	3.27206	3.11454	3.47626
WBGene00018869	rfip-1	protein_coding	560.38	-0.892771	0.341167	0.000472466	0.0119296	-1.16528	0.333327	6.8653	6.94931	6.15912	6.7557	15.7875	12.5982	21.4944	11.3412	10.9545	11.4019
WBGene00018874	tag-234	protein_coding	221.144	-1.31283	0.443691	5.87861e-05	0.00392311	-1.98728	0.49464	4.38935	4.47904	5.14172	6.25364	7.3665	25.1175	31.5365	17.5605	12.9514	9.96009
WBGene00018885	drd-5	protein_coding	87.4922	-0.980903	0.275151	2.22409e-05	0.0023804	-1.15334	0.271943	3.47572	6.76587	5.06301	7.90434	11.1228	12.2018	11.402	10.012	7.7324	9.99009
WBGene00018951	F56C9.7	protein_coding	754.038	-0.989885	0.35146	0.00023031	0.00831568	-1.2899	0.350209	27.3575	32.0236	36.7001	29.5021	72.5394	93.1032	103.449	59.3714	56.2973	61.8432
WBGene00018966	F56D2.5	protein_coding	98.1141	-1.39674	0.456666	3.08947e-05	0.00271706	-2.18547	0.524499	1.7184	1.49858	2.23538	1.41189	4.59568	11.029	6.91009	6.97799	5.96373	13.9897
WBGene00018984	F56F10.1	protein_coding	559.98	-1.02872	0.325526	8.0492e-05	0.00485735	-1.28514	0.325935	13.5774	12.4684	17.867	18.5243	35.9466	34.7903	50.7171	27.7152	24.4135	24.8785
WBGene00018986	cdo-1	protein_coding	50.6384	-1.08749	0.460141	0.000492753	0.0121715	-1.70755	0.490017	2.006	2.86086	2.06014	2.41653	6.62462	7.45651	12.6027	5.20855	5.919	5.21625
WBGene00019017	F57F4.4	protein_coding	5412.15	-0.620958	0.316395	0.00502527	0.0429554	-0.873531	0.311374	62.184	87.2656	99.7181	93.3485	186.376	86.8658	199.156	127.194	109.403	128.064
WBGene00019057	F58F9.3	protein_coding	123.822	-1.59334	0.401735	1.15226e-06	0.000304009	-2.27171	0.467078	2.92636	2.2256	2.57288	4.19371	7.42023	14.7732	20.3088	11.785	8.99322	7.10529
WBGene00019068	faah-3	protein_coding	315.471	-0.778358	0.353957	0.0018153	0.0250253	-1.07732	0.345418	5.23142	6.00386	5.79052	6.68273	10.2358	10.5472	19.4241	8.81648	7.32454	9.51483
WBGene00019097	F59B1.2	protein_coding	1123.23	-0.737009	0.428447	0.00603325	0.0474744	-1.22057	0.444494	56.6006	109.558	68.0099	72.1701	147.328	137.219	354.534	127.647	110.703	135.85
WBGene00019115	nhr-195	protein_coding	32.4759	-0.81886	0.510485	0.00486204	0.0420426	-1.61193	0.572412	1.58193	1.75526	1.0852	1.13149	2.74589	7.05622	7.03093	3.88217	2.77145	2.76498
WBGene00019116	nhr-143	protein_coding	96.3467	-0.874857	0.398924	0.00144558	0.0221922	-1.26988	0.398657	3.93556	5.63327	4.08476	5.23368	8.61312	12.2011	17.1195	7.25018	7.60043	8.43017
WBGene00019164	H06H21.8	protein_coding	313.889	-0.650601	0.335167	0.00485863	0.0420426	-0.930707	0.330476	6.67788	8.79948	12.216	9.15717	13.4297	22.9129	21.6349	14.3516	11.0279	15.5227
WBGene00019166	tat-2	protein_coding	84.4401	-1.04651	0.466392	0.0007196	0.0150347	-1.67547	0.495407	0.294612	0.353929	0.297701	0.377915	1.97411	0.719639	1.3682	0.898321	0.337074	0.61989
WBGene00019203	ttr-47	protein_coding	246.643	-0.66963	0.323676	0.00332883	0.034556	-0.926361	0.315559	30.5738	33.4802	35.3863	33.2578	45.0698	80.2036	79.8749	55.4854	36.1315	56.6382
WBGene00019205	kcc-2	protein_coding	519.487	-0.795112	0.380574	0.00228415	0.0280655	-1.14849	0.376487	1.40524	1.51846	1.60301	1.56526	5.9588	2.21729	4.21231	2.4398	1.88212	2.40603
WBGene00019213	H20E11.1	protein_coding	129.873	-1.39891	0.373454	5.64188e-06	0.000941281	-1.87569	0.413205	2.4933	2.1433	2.97988	4.03862	4.82153	12.3077	12.538	9.68956	6.85587	6.18244
WBGene00019232	ugt-13	protein_coding	29.4726	-0.767923	0.622964	0.00379309	0.0366547	-2.69146	0.929734	0.123856	0.405046	0.755239	1.41742	11.466	1.197	0.3932	0.498791	0.991946	2.13595
WBGene00019261	H34I24.2	protein_coding	1680.01	-0.901171	0.441148	0.00182367	0.0250253	-1.41527	0.453972	42.8367	45.2482	44.9908	43.8385	91.8882	81.824	245.85	85.9489	73.3221	79.4849
WBGene00019268	H41C03.1	protein_coding	72.2375	-0.907659	0.359402	0.000588427	0.0132784	-1.21591	0.353783	2.48432	2.7176	2.43858	3.68056	7.29227	4.91004	8.31009	3.84333	3.63964	4.68821
WBGene00019294	K02A6.3	protein_coding	128.17	-0.760526	0.409459	0.00424669	0.0390744	-1.18727	0.415241	3.27673	3.5655	2.63036	2.702	11.946	5.42699	9.48076	5.42874	4.48455	4.71712
WBGene00019298	K02D7.1	protein_coding	906.561	-1.00146	0.448352	0.000881203	0.0169158	-1.554	0.467237	9.83196	14.5862	11.1889	10.5358	33.8894	29.3796	68.7211	22.031	17.8031	26.7043
WBGene00019320	K02E10.6	protein_coding	33.9744	-1.22846	0.471315	0.000168437	0.00703339	-1.96351	0.521906	0.972235	0.838551	1.00327	1.58008	2.46167	4.11428	6.36298	2.10828	2.59551	2.78864
WBGene00019327	zip-2	protein_coding	2160.22	-0.804971	0.37999	0.00207614	0.0265844	-1.15648	0.375588	97.6193	125.035	98.7766	103.311	323.898	150.258	350.467	155.175	178.84	181.618
WBGene00019344	dhhc-10	protein_coding	115.296	-0.702348	0.384392	0.00544934	0.0450275	-1.07511	0.38684	3.84646	5.41957	4.09527	4.13859	9.29469	8.80554	14.8085	7.9911	5.13431	7.11435
WBGene00019345	tmem-135	protein_coding	130.123	-0.756792	0.444283	0.00576444	0.0465421	-1.28688	0.46611	2.67547	3.91111	2.84185	2.24131	4.92701	8.98256	13.042	5.51765	4.78087	6.6776
WBGene00019361	K03E5.2	protein_coding	119.019	-0.780218	0.324251	0.00103712	0.0184422	-1.02534	0.312579	3.02329	2.3703	2.66993	3.15093	5.79066	4.39181	6.44275	3.77857	5.24155	4.40559
WBGene00019388	K04F1.9	protein_coding	19.3534	-1.0307	0.538453	0.00111211	0.0191455	-1.99995	0.613384	0.61642	0.34558	1.65386	1.51941	3.17029	3.02451	5.32284	2.85481	2.9621	1.83879
WBGene00019411	K05F1.10	protein_coding	18.5502	-0.780071	0.558441	0.00617469	0.0480696	-1.8954	0.692167	1.47811	1.97301	1.03007	1.85887	6.51602	5.18031	11.7983	2.76372	3.38229	2.16524
WBGene00019415	K05F6.4	protein_coding	29.1029	0.716085	0.33914	0.00264291	0.0305575	0.993514	0.330457	4.15205	4.57789	3.74708	2.7048	2.13543	1.85203	1.89812	1.75572	1.66267	1.00633
WBGene00019473	cyp-35A5	protein_coding	60.4294	-1.07751	0.352372	0.000100324	0.00541572	-1.39421	0.358427	1.8118	2.68043	2.66991	4.98428	3.96025	7.52036	7.66916	4.63631	5.23992	4.22236
WBGene00019477	K07C11.4	protein_coding	119.44	-0.807155	0.417515	0.00311967	0.0333244	-1.25147	0.423411	3.21168	5.82529	3.84	4.435	13.8621	8.84826	14.9541	5.7062	7.48123	6.80965
WBGene00019478	cri-2	protein_coding	77.2076	-1.06002	0.404721	0.000322983	0.00956722	-1.49663	0.416178	4.67629	8.9374	10.6282	10.4787	19.8963	20.7006	32.6604	14.1242	17.591	22.7867
WBGene00019479	K07C11.7	protein_coding	1926.07	-1.19588	0.415598	0.000115088	0.00575185	-1.71036	0.443518	18.4255	23.3566	21.6694	18.4676	49.0848	74.3895	106.141	46.5424	69.8704	44.507
WBGene00019489	K07E1.1	protein_coding	75.6222	-0.924047	0.458446	0.00175515	0.0247663	-1.49764	0.478662	3.3754	3.15389	7.47062	6.93336	26.3614	9.85148	9.04887	5.91565	12.6823	10.6049
WBGene00019492	K07E3.4	protein_coding	740.335	-0.846017	0.433353	0.00263519	0.0305064	-1.33448	0.443736	18.2321	23.9354	19.5021	21.6093	50.0276	41.533	103.733	36.9684	24.2685	33.5643
WBGene00019493	catp-5	protein_coding	162.348	-0.824511	0.310838	0.000474185	0.0119296	-1.04561	0.299178	1.70235	1.88887	1.96797	1.98254	5.05254	2.58385	4.1884	3.65994	2.79306	3.3226
WBGene00019519	K08B5.2	protein_coding	43.3384	-1.10435	0.531048	0.00062841	0.0138703	-2.06351	0.603535	0.591181	1.49144	0.576779	1.4572	2.97968	4.21916	7.80749	2.0832	1.65715	2.20437
WBGene00019550	K09C4.5	protein_coding	87.4276	-0.915067	0.425391	0.00140385	0.0217533	-1.38294	0.433	2.31677	2.59768	2.19754	2.0395	6.4078	5.09045	5.36096	4.04304	8.79634	5.18321
WBGene00019564	K09D9.1	protein_coding	314.201	-1.72074	0.3696	4.97892e-08	4.34507e-05	-2.323	0.426078	14.8556	13.7472	11.3232	21.2513	27.9167	104.705	62.3984	67.5923	48.811	75.1001
WBGene00019592	K09F6.9	protein_coding	86.653	-0.694589	0.351929	0.00395844	0.0373304	-0.999162	0.346756	3.64414	4.49458	4.35532	6.80098	7.04702	4.9306	12.6795	8.21836	4.86425	6.52229
WBGene00019599	K09H11.1	protein_coding	336.735	-0.649772	0.327179	0.00435202	0.0396576	-0.91577	0.321159	7.30052	10.3032	9.04244	8.10044	14.7451	16.3103	23.4181	14.2409	11.2675	13.9299
WBGene00019609	K10B3.1	protein_coding	47.7326	-0.941846	0.423326	0.00110474	0.0191054	-1.40669	0.431182	3.04484	4.00888	3.20696	4.14249	11.2466	7.81968	12.1269	4.59831	7.94385	7.35395
WBGene00019612	gpcp-1	protein_coding	79.896	-0.892986	0.442686	0.00197083	0.0259385	-1.41141	0.456088	1.56499	1.39582	1.47481	1.25245	8.04886	2.88217	3.74882	2.75735	2.8486	2.85142
WBGene00019617	K10C2.1	protein_coding	3432.34	-0.669712	0.366189	0.00600365	0.0474661	-1.00756	0.366708	28.974	34.4545	49.8897	42.7022	134.054	35.6135	83.9587	62.437	48.2152	64.972
WBGene00019619	asp-14	protein_coding	362.612	-0.758725	0.449333	0.00586257	0.0469655	-1.3054	0.473765	11.9229	13.0754	12.8569	19.5557	63.7087	18.8004	44.2262	23.0603	13.9046	10.12
WBGene00019622	K10C2.7	protein_coding	44.4315	-1.35194	0.380032	1.1698e-05	0.00152544	-1.82801	0.417055	7.04025	4.64345	10.6061	14.5828	23.0031	27.7086	27.3464	17.0949	28.7451	20.0746
WBGene00019644	cpt-4	protein_coding	36.429	-0.953687	0.497623	0.00176583	0.0248244	-1.68745	0.539634	0.56263	0.82611	0.539121	0.919833	4.42315	1.43407	2.55166	1.01153	1.01922	1.57343
WBGene00019654	K11G9.3	protein_coding	23.3767	-0.814122	0.445622	0.00373123	0.0364006	-1.34217	0.462811	0.79556	1.01366	0.970223	1.52803	2.60376	2.58081	0.642889	2.40291	1.54462	3.43839
WBGene00019655	K11G9.5	protein_coding	35.9157	-0.842346	0.429421	0.00262066	0.0305064	-1.31917	0.4384	1.46231	0.983767	0.99868	1.49327	2.28631	3.26133	4.30809	2.53227	1.87384	1.74483
WBGene00019682	K12H4.7	protein_coding	3687.08	-0.717842	0.368119	0.00392695	0.0372095	-1.05204	0.364789	119.146	126.839	170.344	127.041	289.281	273.794	454.717	214.633	188.794	193.915
WBGene00019720	M01H9.4	protein_coding	83.9729	-1.0876	0.428473	0.000352853	0.0100568	-1.60068	0.447987	2.0445	2.18989	1.58116	1.93151	4.97541	6.59869	9.11852	4.56865	4.59276	3.62579
WBGene00019727	M02D8.1	protein_coding	291.858	-0.710021	0.289942	0.00105165	0.0185263	-0.908581	0.277317	10.1726	12.6524	18.2393	16.487	37.3505	20.4839	20.6172	19.6696	18.0748	27.5692
WBGene00019730	asns-2	protein_coding	671.36	-0.795004	0.407114	0.003112	0.0333244	-1.21234	0.410067	20.0731	26.1873	28.0982	33.1188	55.3846	32.1449	95.5479	27.9629	31.3438	73.4944
WBGene00019738	clec-265	protein_coding	248.39	-0.641406	0.326709	0.00472218	0.0414012	-0.908017	0.321377	18.3969	13.1449	24.5475	20.2916	35.8429	22.7675	44.6618	28.7635	29.7566	31.0706
WBGene00019741	nhr-201	protein_coding	29.8333	-1.02181	0.474701	0.00092771	0.0176296	-1.67517	0.505853	1.46532	1.36915	0.781824	1.28995	6.97102	3.81271	3.02373	2.39733	3.17838	3.32952
WBGene00019742	nhr-202	protein_coding	39.2336	-1.11753	0.379951	0.000125593	0.00601202	-1.50631	0.392786	1.11832	1.37147	1.53432	1.59978	3.01959	3.58533	3.63904	3.44814	3.54528	4.49572
WBGene00019743	nhr-203	protein_coding	40.8773	-1.26802	0.397702	4.2425e-05	0.00321193	-1.75962	0.429818	1.11153	1.03859	1.44029	1.52892	4.71627	2.99546	3.61696	3.0775	3.24557	5.76364
WBGene00019744	M02H5.8	protein_coding	300.97	-1.33774	0.440699	4.45809e-05	0.00329981	-2.01619	0.493879	43.4969	29.7001	35.5003	33.873	87.7622	186.059	259.18	126.325	79.0513	109.166
WBGene00019749	M03A8.3	protein_coding	33.9144	-0.675917	0.371003	0.00598498	0.047449	-1.02303	0.372201	0.797888	1.54075	1.16768	1.4048	3.0093	2.05631	2.7019	1.92795	1.63305	2.03301
WBGene00019751	M03D4.4	protein_coding	67.2713	-0.822077	0.559371	0.00470441	0.0413785	-1.925	0.681029	0.43512	1.21969	0.566026	0.5618	6.23615	1.72521	4.08882	0.584104	2.05218	1.89287
WBGene00019760	calu-1	protein_coding	1266.28	-0.805838	0.201503	3.84211e-06	0.000751529	-0.894568	0.19364	94.4879	103.924	111.831	125.844	208.131	193.971	189.057	166.39	133.725	170.528
WBGene00019779	M60.2	protein_coding	1003.42	-0.767681	0.487208	0.00655987	0.0496131	-1.45959	0.536928	9.81914	18.9149	13.1489	10.46	31.0359	37.1121	86.235	23.1778	20.5963	18.7168
WBGene00019780	M60.4	protein_coding	422.789	-1.05835	0.425345	0.000433671	0.0113559	-1.55299	0.441353	7.41585	9.69347	6.83109	8.68129	31.6889	18.3867	40.0228	14.6942	14.7429	12.9802
WBGene00019782	M60.7	protein_coding	41.9035	-0.830544	0.511631	0.0044902	0.0405113	-1.62782	0.572873	0.893694	2.05977	0.435961	1.52103	2.02239	2.65756	6.73357	2.63933	2.14725	3.38791
WBGene00019794	M151.2	protein_coding	38.282	0.7903	0.372149	0.00212936	0.0269016	1.12556	0.366444	6.19462	3.69452	3.93805	3.13272	1.22015	2.10663	1.84105	2.52123	0.879645	1.47436
WBGene00019819	R02D3.1	protein_coding	563.488	-0.80386	0.38475	0.00223088	0.0277211	-1.16617	0.381397	6.21856	8.95778	8.76162	10.7206	38.2336	12.2229	16.1524	10.2924	11.3505	13.021
WBGene00019855	R03H10.2	protein_coding	84.2064	-0.817014	0.565962	0.00476017	0.0415	-1.9757	0.699899	0.317885	0.529475	0.438242	0.438011	5.16061	0.873362	1.84284	0.292216	1.08847	0.7988
WBGene00019895	aagr-2	protein_coding	3760.08	-0.731444	0.309195	0.00128031	0.0206911	-0.956483	0.297011	31.9942	41.4931	40.5632	41.9789	59.6728	73.4824	104.532	60.6577	46.1873	62.9
WBGene00019914	clec-150	protein_coding	1830.81	-1.11284	0.362649	9.0552e-05	0.00516237	-1.45984	0.372921	41.097	39.2457	45.3727	42.7927	102.284	134.592	168.23	77.6946	87.1789	81.7678
WBGene00019922	fbxc-28	protein_coding	34.16	-0.916207	0.39942	0.00102382	0.0184215	-1.31474	0.400361	2.54194	2.61263	2.01501	2.34961	6.79815	7.74787	5.32607	5.50232	3.90197	5.33153
WBGene00019931	R07C12.1	protein_coding	22.8045	-1.03473	0.680466	0.000233669	0.00832397	-3.88647	1.05624	0.648426	0	0.131798	0.570823	1.55629	4.90086	10.1554	3.59059	1.15404	0.805941
WBGene00019932	R07C12.2	pseudogene	75.4604	-0.831243	0.484798	0.00410516	0.0383005	-1.50338	0.523833	2.59444	2.81517	3.8785	3.31539	6.80081	7.03062	18.5985	5.64545	5.92077	4.83701
WBGene00019935	R07E4.1	protein_coding	117.513	-0.927332	0.353256	0.000434415	0.0113559	-1.22459	0.348069	0.652503	1.24646	1.06101	1.39135	2.52063	1.77864	3.27754	1.86863	1.49033	1.79774
WBGene00019944	R07G3.8	protein_coding	67.5485	-1.05734	0.401344	0.000314096	0.0093528	-1.48429	0.411914	1.75965	2.17031	3.17605	2.41653	9.62922	6.7501	7.50799	5.52744	4.03995	5.05222
WBGene00019957	R08E3.1	protein_coding	2067.46	-0.763861	0.380069	0.00299909	0.0327574	-1.11863	0.376919	18.2998	20.0244	23.8409	18.8803	41.4516	28.5114	73.8145	37.5017	33.7818	36.2955
WBGene00019958	R08E3.2	protein_coding	475.511	-0.667639	0.355882	0.00541256	0.0449199	-0.984475	0.35395	22.2728	24.2179	28.9027	21.3516	46.9617	32.7625	71.9669	40.5392	42.003	43.8894
WBGene00019963	R08E5.3	protein_coding	173.809	-0.938961	0.334954	0.000259746	0.00849228	-1.20262	0.329264	4.40981	3.90581	5.77012	7.92585	14.3167	5.01996	10.8497	7.4459	8.21627	12.9318
WBGene00019965	R08F11.1	protein_coding	156.056	-0.817064	0.318079	0.00061258	0.0136098	-1.05	0.306481	2.71047	2.36844	2.47916	2.85005	7.27986	4.16064	6.11899	4.16915	2.94798	4.77261
WBGene00019967	cyp-33C8	protein_coding	104.472	-0.874239	0.386187	0.00122694	0.020126	-1.23886	0.383245	3.64928	2.34772	4.81526	4.42382	7.44587	6.93802	9.57206	5.48102	5.11067	13.44
WBGene00019978	hacd-1	protein_coding	949.516	-0.844447	0.41114	0.00215119	0.0270088	-1.27032	0.413984	65.7284	68.8663	72.7861	58.6547	116.431	190.1	286.17	131.962	103.016	116.188
WBGene00019979	R09B5.11	protein_coding	58.4851	-1.05139	0.367389	0.000180622	0.00725871	-1.39498	0.372522	1.8629	1.62834	2.05203	2.80378	4.88322	4.46746	6.41009	3.2066	2.32619	5.88194
WBGene00019986	R09F10.1	protein_coding	239.748	-0.654441	0.363632	0.00672852	0.0499902	-0.989721	0.365212	15.7841	19.2861	17.7687	14.3809	27.93	41.7672	50.7399	31.2271	20.0375	27.2668
WBGene00019998	R10H1.1	protein_coding	85.9199	-0.755934	0.431419	0.00530541	0.0444522	-1.24551	0.446758	3.92267	5.41059	4.44218	3.45321	9.03053	10.8316	18.0274	9.59125	7.35539	7.48748
WBGene00020007	R11F4.1	protein_coding	263.797	-0.690481	0.377725	0.00564323	0.0459272	-1.04995	0.379342	9.57021	12.3402	10.582	10.7838	41.5419	18.6879	25.197	13.1682	12.1783	17.8425
WBGene00020009	R11F4.3	protein_coding	19.499	-0.815619	0.531362	0.00508584	0.0432156	-1.72633	0.616205	0.546248	0.35728	0.466323	0.480874	1.8542	0.93401	2.01162	0.604958	0.947882	2.44419
WBGene00020022	R12C12.1	protein_coding	1082.13	-0.983629	0.259841	1.00394e-05	0.00138899	-1.13599	0.257226	21.1953	23.2701	36.3373	33.9444	66.8309	52.2102	61.0768	53.2664	43.3082	54.6006
WBGene00020029	R12C12.9	protein_coding	123.646	-1.07063	0.306835	2.72616e-05	0.00257736	-1.30085	0.310079	7.03018	5.94744	6.60402	8.61416	12.5083	20.1992	17.4928	11.3822	11.7934	16.4722
WBGene00020047	ttr-32	protein_coding	39.6797	-1.21861	0.471354	0.000183337	0.00726132	-1.94777	0.520665	2.38097	1.52949	2.72223	1.96502	10.1025	8.29716	10.7713	5.09396	7.54812	7.76831
WBGene00020049	ttr-8	protein_coding	22.5314	-1.03702	0.475125	0.000826665	0.0162258	-1.6967	0.50743	1.71922	1.60639	2.32963	2.52244	7.07364	8.66267	5.33665	3.84645	5.86458	3.91756
WBGene00020082	gcp-2.1	protein_coding	737.646	-0.810904	0.324244	0.000751391	0.015423	-1.05427	0.31283	10.3623	11.7207	13.0909	12.6576	22.5672	22.5947	35.0061	19.9171	16.7438	18.395
WBGene00020139	T01B11.2	protein_coding	323.396	-0.889237	0.279695	8.53037e-05	0.00501435	-1.06413	0.270841	13.3613	10.1359	17.424	19.5066	32.3179	25.3735	33.1781	20.8441	16.687	28.3634
WBGene00020146	got-1.2	protein_coding	387.752	-0.834998	0.354726	0.00107134	0.018699	-1.13275	0.346291	17.6386	23.5921	22.603	25.5378	69.7181	33.947	63.2163	33.9845	25.6955	35.3889
WBGene00020153	nhr-212	protein_coding	52.7534	-0.798505	0.417095	0.00333529	0.034556	-1.24224	0.423248	2.49917	2.63646	2.16299	2.1291	6.05354	5.45392	8.59945	4.22065	3.98159	4.6594
WBGene00020158	T02C5.1	protein_coding	1104.93	-0.806675	0.391584	0.00236942	0.0285665	-1.18476	0.389783	28.4226	34.5955	30.7791	31.1298	49.1828	69.1845	123.911	51.4893	39.9691	63.4911
WBGene00020163	T02G5.3	protein_coding	56.8817	0.693029	0.237926	0.00025002	0.00837975	0.82731	0.225903	2.62422	3.22946	3.04424	2.02843	1.71176	1.57023	1.05661	1.61101	1.06794	1.3723
WBGene00020207	T04B8.5	protein_coding	805.603	-0.643229	0.294496	0.00262293	0.0305064	-0.857492	0.284996	9.39289	9.40444	9.63585	10.6787	17.8226	13.0395	24.1676	14.3419	11.1593	13.493
WBGene00020229	T05A8.3	protein_coding	306.607	-0.770179	0.407695	0.00385234	0.0369128	-1.19121	0.412183	8.25421	12.4793	10.4858	9.78939	31.3673	18.3664	36.9772	13.966	17.904	15.0149
WBGene00020256	T05C3.6	protein_coding	167.692	-0.892695	0.391622	0.00112717	0.0192734	-1.27074	0.390192	2.98334	6.30627	4.59265	5.29565	7.94847	12.3983	15.4022	10.4881	9.27007	6.65627
WBGene00020258	T05E7.1	protein_coding	100.422	-0.880807	0.432057	0.00197445	0.025948	-1.36593	0.441469	1.90231	3.99929	2.57772	3.16321	4.62008	8.09242	11.3402	6.33092	5.92486	4.33476
WBGene00020280	T06A1.5	protein_coding	99.7681	-1.01359	0.340031	0.000139468	0.00630386	-1.2946	0.33987	1.6976	1.94669	2.77609	2.37751	6.15131	3.75741	5.38932	4.89437	4.78947	4.74747
WBGene00020307	T07D3.4	protein_coding	40.8859	-0.747526	0.41574	0.00500449	0.0428498	-1.19292	0.425019	1.46608	1.80573	1.54414	1.58394	6.10067	3.51744	3.13108	2.28116	3.38018	2.67121
WBGene00020335	ttr-30	protein_coding	37.7783	-1.09029	0.439602	0.000392929	0.0106646	-1.63976	0.462583	2.76326	5.16383	4.90172	5.74968	14.9868	11.0183	14.6739	6.32283	12.0713	16.6262
WBGene00020339	ttr-59	protein_coding	60.0873	-0.840856	0.398957	0.00193083	0.0256459	-1.23566	0.398515	8.37372	5.45873	6.41228	7.71443	20.031	15.7801	17.5576	7.05822	12.2171	17.0641
WBGene00020340	T08B1.1	protein_coding	422.393	-0.934997	0.346618	0.000351759	0.0100568	-1.21997	0.341361	6.05119	9.54329	10.1951	8.46776	23.4582	18.4364	26.1618	18.2066	12.2792	16.0096
WBGene00020341	T08B1.4	protein_coding	21.7703	-0.955103	0.48537	0.00164702	0.023925	-1.63593	0.519765	0.548014	0.3724	0.546815	0.877142	1.89607	1.07407	2.4673	0.953005	0.997496	1.02171
WBGene00020360	math-41	protein_coding	52.9679	-1.17303	0.539879	0.000368327	0.0102418	-2.23123	0.626435	0.34547	0.564896	0.526646	0.937716	7.16633	1.39116	1.38922	1.04346	1.03756	1.42236
WBGene00020369	T08H10.1	protein_coding	1058.29	-0.849906	0.345299	0.000781154	0.015769	-1.12948	0.336216	28.4028	37.8777	35.723	38.4493	87.539	52.6907	107.14	48.2918	53.8315	63.242
WBGene00020378	T09B4.4	protein_coding	24.325	-0.932626	0.446116	0.00148695	0.0225829	-1.46567	0.461305	2.30272	2.79708	3.36993	3.64884	6.86897	10.9561	8.77242	7.41879	5.22529	4.93711
WBGene00020382	T09B4.8	protein_coding	209.713	-0.999875	0.377818	0.000353694	0.0100568	-1.35743	0.379975	8.51842	10.9954	10.1744	11.1324	46.7918	24.417	23.6418	16.5337	18.6383	15.8816
WBGene00020393	T10B5.7	protein_coding	437.726	-0.806546	0.381848	0.00209825	0.0266482	-1.16213	0.377812	23.047	24.5872	22.2917	24.2532	38.6025	45.4926	89.3695	37.9615	35.0067	42.3921
WBGene00020445	T12B3.2	protein_coding	46.0425	-0.791279	0.428168	0.00390089	0.0370961	-1.26706	0.439027	1.51952	2.01761	2.73092	1.90089	8.30857	5.23201	3.96072	2.89866	3.7363	5.14406
WBGene00020446	T12B3.3	protein_coding	105.364	-0.698953	0.388582	0.00586183	0.0469655	-1.08219	0.392749	6.33648	7.86015	7.5944	7.79015	9.88906	20.2233	22.3359	15.5089	7.2914	11.3044
WBGene00020455	fbxa-59	protein_coding	46.2641	-0.88023	0.457189	0.00243527	0.0291791	-1.44616	0.477081	1.36664	1.33499	1.66668	1.09371	2.3642	3.4174	5.20633	3.68999	3.98009	4.11143
WBGene00020456	fbxa-60	protein_coding	276.688	-0.989047	0.453509	0.00101748	0.0184215	-1.55627	0.473656	16.3129	13.1639	12.5309	10.4441	23.3173	51.3443	70.082	30.0748	26.5821	34.7583
WBGene00020457	fbxa-67	protein_coding	42.0663	-0.714304	0.377794	0.00455491	0.0408174	-1.0701	0.377203	3.61697	3.14652	3.19422	2.74491	7.69752	7.69589	7.28555	5.6507	5.82688	5.92955
WBGene00020491	T13G4.4	protein_coding	54.1492	-0.897899	0.433489	0.00174605	0.0247302	-1.38822	0.443474	0.926871	0.692834	0.645922	0.815944	1.90679	2.50028	2.99294	1.30644	1.13115	1.40712
WBGene00020504	svh-2	protein_coding	521.445	-0.867124	0.333754	0.00051962	0.0123587	-1.12578	0.324391	4.34429	5.14255	4.65371	4.72878	11.0658	9.54705	14.4626	8.17137	5.93596	9.00239
WBGene00020509	hex-1	protein_coding	659.943	-0.690271	0.387996	0.00628903	0.0485037	-1.07364	0.392942	20.998	24.3936	18.8789	20.0591	31.7413	47.1727	77.9177	32.817	28.9831	31.7186
WBGene00020516	T15B7.1	protein_coding	915.204	-0.867184	0.338953	0.000580382	0.0132218	-1.13512	0.329918	18.8044	24.4908	25.8433	21.4077	39.616	66.7775	60.6642	44.907	36.6893	38.7791
WBGene00020528	lgc-54	protein_coding	17.9022	-0.84419	0.469828	0.00346564	0.0351916	-1.45581	0.498036	0.523565	0.543561	0.496621	0.973023	1.01726	1.12444	2.29006	1.5228	0.776514	1.13881
WBGene00020566	ttr-7	protein_coding	10.4173	-1.04457	0.533412	0.000996697	0.0182674	-1.98897	0.604283	0.890384	0.665561	0.434346	2.19471	3.66345	1.58863	2.0352	2.51002	2.377	2.32402
WBGene00020569	lgc-32	protein_coding	32.7294	-0.769331	0.353335	0.00196021	0.0258589	-1.06781	0.344877	0.695211	0.952726	1.2435	1.26482	2.14531	1.89505	2.11878	1.67985	1.48476	1.8578
WBGene00020572	rund-1	protein_coding	45.6035	-0.707285	0.338572	0.00286342	0.0320054	-0.984826	0.330253	1.62335	1.19507	1.67979	2.03534	3.74441	2.41366	3.37326	3.07067	1.51025	2.29284
WBGene00020576	T19D12.1	protein_coding	496.317	-0.861049	0.436331	0.00240035	0.0289087	-1.35854	0.447533	4.37523	7.4329	6.87662	5.66413	20.7693	8.17506	26.5913	14.5105	11.1181	9.61839
WBGene00020579	T19D12.4	protein_coding	964.841	-1.67182	0.339628	2.08021e-08	1.96667e-05	-2.14236	0.38221	7.06198	7.80741	10.9792	12.2201	39.8414	29.8369	53.9777	37.8023	27.8116	29.4732
WBGene00020592	ugt-12	protein_coding	144.523	-0.730731	0.368366	0.0034962	0.0352945	-1.06374	0.364248	4.39363	4.5342	9.19698	6.98514	21.9897	10.7739	7.24479	11.0257	9.80365	11.309
WBGene00020606	nhr-284	protein_coding	43.4921	-0.777499	0.433187	0.00453169	0.0407709	-1.26968	0.447297	4.89787	6.61041	8.62793	7.66524	15.3939	13.351	14.1669	9.58838	9.80662	30.4383
WBGene00020658	T21F4.1	protein_coding	167.857	-0.920561	0.381303	0.000759696	0.0155573	-1.27646	0.3791	1.92497	1.64392	2.29711	1.7857	4.13043	4.97024	6.67624	3.75107	3.81277	3.4731
WBGene00020662	T21H3.1	protein_coding	6342.71	-0.766341	0.390489	0.00332009	0.034556	-1.1449	0.389894	301.617	285.107	281.099	279.28	674.499	541.806	1123.4	426.324	373.653	433.912
WBGene00020735	T23F2.2	protein_coding	86.9037	-0.888684	0.515166	0.003	0.0327574	-1.70078	0.573091	0.649716	0.623485	0.728114	0.819292	5.72577	1.03129	2.63125	1.13147	0.726615	1.58781
WBGene00020756	T24A6.20	protein_coding	71.2464	-0.680304	0.233586	0.000256152	0.00845562	-0.811143	0.221864	5.74805	5.47613	6.46022	8.53277	10.8976	9.30052	9.01672	10.0991	8.27435	7.98488
WBGene00020760	T24C4.4	protein_coding	160.954	-2.18004	0.368958	6.16724e-12	6.99673e-08	-2.95095	0.429183	5.45972	5.10141	6.22881	19.5353	17.029	73.8451	37.3493	42.3788	30.0912	45.9696
WBGene00020765	T24C12.3	protein_coding	151.75	-0.612113	0.256445	0.00160548	0.0236241	-0.778849	0.246869	2.04386	2.60048	2.75776	2.7563	4.24942	4.33204	4.58342	3.34933	3.16352	3.60785
WBGene00020788	nep-22	protein_coding	358.3	-1.35845	0.357474	5.50495e-06	0.000941281	-1.77272	0.390075	4.86395	4.73254	8.43201	8.63445	39.8596	13.2983	16.9473	17.2407	14.7556	17.462
WBGene00020806	T25F10.3	protein_coding	46.3326	-0.721021	0.425608	0.00671475	0.0499206	-1.19895	0.442307	1.1669	1.13225	1.36836	1.14577	4.80116	1.86845	3.36256	1.98818	2.03685	2.09187
WBGene00020808	clik-1	protein_coding	3490.65	-0.71701	0.34434	0.00284199	0.031913	-1.00392	0.336399	91.7267	118.933	138.23	113.787	300.304	180.129	324.298	163.24	155.812	186.363
WBGene00020813	T25G12.6	protein_coding	104.67	-0.950382	0.360081	0.000400189	0.0108099	-1.26327	0.35686	1.93055	2.11487	1.86728	2.87158	3.97159	3.78599	7.39689	3.55224	3.59882	3.44414
WBGene00020837	slc-36.2	protein_coding	94.1725	-0.857528	0.357805	0.000913863	0.0174542	-1.16115	0.350189	2.70117	2.5239	2.83186	2.92022	8.09165	5.98907	6.86023	3.86459	4.80741	4.24084
WBGene00020847	cgr-1	protein_coding	134.748	-0.787636	0.416671	0.00363146	0.0358876	-1.23106	0.423262	3.32112	3.94948	4.47984	3.49952	6.67702	10.3248	15.2081	6.58607	6.24661	6.84854
WBGene00020859	bath-25	protein_coding	72.1813	-1.82178	0.466198	2.36747e-07	0.000103303	-3.05514	0.591176	0.571709	0.801284	0.52292	2.13897	1.51918	11.2984	6.47344	4.89257	2.79813	3.10883
WBGene00020865	T27E4.7	protein_coding	72.164	-1.05632	0.465128	0.000659251	0.014192	-1.68377	0.494355	3.2325	3.89723	2.79768	3.67178	12.1201	10.2326	17.7435	8.08368	7.93363	4.27694
WBGene00020886	ttr-6	protein_coding	312.517	-1.00262	0.361063	0.000250395	0.00837975	-1.32401	0.361568	38.6103	42.8833	43.2372	44.0366	75.4337	108.857	154.182	75.0563	75.1995	95.7527
WBGene00020891	T28C12.4	protein_coding	158.597	-0.924304	0.368163	0.000591027	0.0132784	-1.25174	0.364333	1.20299	1.66232	1.73573	2.01363	6.11737	2.62	3.6147	2.38823	3.30201	2.3534
WBGene00020895	T28D9.3	protein_coding	106.307	-0.708683	0.344066	0.00307494	0.0330688	-0.996183	0.336532	2.64236	4.13074	3.96613	3.08659	7.42214	8.65083	7.87237	6.44616	4.34099	6.30006
WBGene00020903	acd-5	protein_coding	86.3502	-0.707097	0.386608	0.0053479	0.0446534	-1.08427	0.389285	1.1401	1.45059	1.36083	1.04636	1.67176	3.13783	3.54243	2.63762	2.16941	2.78135
WBGene00020906	T28H11.8	protein_coding	11.3998	-0.853622	0.622719	0.00243807	0.0291791	-2.63756	0.870216	0.181232	0.169338	0.147347	0.265903	3.1691	0.583835	0.767132	0.547391	0.645095	0.563141
WBGene00020917	W01B11.6	protein_coding	221.341	-0.74877	0.32401	0.00143882	0.0221281	-0.996094	0.312574	17.7927	22.1667	19.3976	18.0365	47.4184	46.1958	36.9726	24.1563	32.2064	37.3189
WBGene00020921	W01C8.5	protein_coding	192.921	-1.25233	0.366441	2.4108e-05	0.00246401	-1.65104	0.390964	4.8635	4.96705	4.89674	5.67539	19.6035	14.2102	21.0414	11.6151	12.2289	9.06741
WBGene00020938	clec-218	protein_coding	183.704	-1.00062	0.516927	0.00133591	0.0212059	-1.83867	0.573124	2.97509	5.50821	3.69545	5.91708	4.647	19.2503	30.4336	13.0906	7.4276	5.75213
WBGene00020952	kel-8	protein_coding	334.609	-0.594315	0.303982	0.00556344	0.0454735	-0.831432	0.29989	2.2389	2.29413	2.34038	1.73079	4.82848	3.16803	4.64691	4.03468	2.83783	3.81461
WBGene00020972	trpl-2	protein_coding	51.6253	-1.18638	0.413017	0.000120435	0.00586408	-1.68897	0.439237	0.657331	0.502521	0.874523	0.815387	1.65962	2.31009	3.07329	2.28622	1.51553	1.61545
WBGene00020976	oac-51	protein_coding	14.6152	-0.744857	0.642912	0.00271682	0.0310718	-3.19698	1.06634	0.142114	0.0331969	0.0866575	0.0938295	2.44853	0.369776	0.857212	0.0357701	0.521664	0.629267
WBGene00021005	W03F11.1	protein_coding	1896.5	-0.733797	0.402125	0.0049579	0.0425794	-1.14497	0.407497	84.3908	53.9905	57.4749	69.2787	98.8667	111.394	265.657	92.1158	99.6282	121.602
WBGene00021020	W04B5.3	protein_coding	725.228	-0.810821	0.402599	0.00259676	0.0304461	-1.21565	0.403624	14.0804	11.4883	11.0967	12.3699	26.3602	17.3605	50.2767	20.467	21.6005	20.6413
WBGene00021043	pck-1	protein_coding	748.945	-0.963376	0.432667	0.00102514	0.0184215	-1.4587	0.444247	15.5283	18.6357	19.8062	20.4003	106.484	31.6667	61.0862	26.7258	24.4672	36.8302
WBGene00021050	W05H9.3	ncRNA	1320.19	-0.988794	0.350325	0.000226967	0.00825301	-1.28642	0.348912	63.9169	101.716	69.9349	86.8738	153.516	224.189	256.419	134.572	159.74	137.643
WBGene00021060	dct-11	protein_coding	256.287	-0.741184	0.422422	0.00557038	0.0454974	-1.20636	0.435187	10.8151	15.7679	15.4636	12.2293	18.8927	35.9036	56.3558	27.4094	20.9076	22.5971
WBGene00021070	cpr-8	protein_coding	89.1749	-1.12353	0.332514	3.60624e-05	0.00296893	-1.40987	0.34126	1.4031	1.17992	2.31005	2.34684	4.90705	4.77215	4.00893	2.61338	3.55847	4.34895
WBGene00021072	W07B8.4	protein_coding	14.5196	-0.727216	0.65454	0.00192698	0.0256459	-3.66016	1.18022	0.173922	0.081254	0.212106	0.0765536	1.07339	2.2627	6.18401	0.525313	0.812538	0.324257
WBGene00021092	fbxb-34	protein_coding	11.5625	0.740456	0.448314	0.00670244	0.0499206	1.28688	0.47464	3.60735	3.49098	1.57119	1.4744	1.3252	1.05355	0.490804	1.2971	0.687877	1.08088
WBGene00021121	W09G12.7	protein_coding	278.524	-2.02798	0.45707	8.95614e-09	1.01607e-05	-3.36241	0.584827	6.2576	2.87983	2.61975	11.9218	13.2576	64.1562	75.312	35.0739	19.5728	21.7659
WBGene00021157	Y4C6B.3	protein_coding	56.9086	-0.671097	0.366704	0.00596165	0.0473634	-1.00979	0.367213	1.17953	1.4121	1.5284	1.16816	2.65406	2.82248	3.18293	1.89266	2.41089	2.74887
WBGene00021160	gba-4	protein_coding	776.246	-0.775463	0.433225	0.0046067	0.0409643	-1.26799	0.447528	9.80982	12.2135	11.3469	9.68188	15.7599	33.6822	48.3517	21.153	16.0641	15.8617
WBGene00021161	Y4C6B.7	protein_coding	53.4455	-0.794354	0.366293	0.0018867	0.0255197	-1.11702	0.359457	3.1378	2.10494	2.74737	3.47055	6.2069	6.81866	7.35615	4.61719	2.89965	4.27504
WBGene00021253	Y22D7AL.15	protein_coding	187.724	-1.0116	0.452486	0.000844034	0.0164529	-1.58057	0.473517	7.14071	10.3788	8.70843	7.68303	16.7304	34.0631	43.4496	21.4679	18.9307	14.33
WBGene00021262	fbxa-74	protein_coding	103.83	-0.890855	0.460437	0.00229664	0.0280655	-1.46867	0.481702	4.54535	4.16211	5.54328	4.32148	7.20014	13.7192	14.8917	8.42031	6.67393	25.9313
WBGene00021263	Y22D7AR.10	protein_coding	855.485	-1.11329	0.380703	0.000132621	0.0061398	-1.50272	0.393225	82.8903	102.375	93.5607	94.3176	200.003	274.186	394.723	173.344	239.825	192.968
WBGene00021293	Y25C1A.6	protein_coding	39.3588	0.815915	0.471046	0.00430694	0.0393733	1.4339	0.502284	16.2959	16.2612	5.40253	9.61016	3.74301	5.29282	2.4109	3.50434	2.95658	1.76981
WBGene00021320	Y34B4A.4	protein_coding	80.2808	-0.773519	0.407003	0.00372078	0.0363585	-1.19241	0.411046	0.835963	0.961356	1.25477	1.07557	3.52773	1.70506	3.26634	1.74804	1.17308	1.85828
WBGene00021321	Y34B4A.5	protein_coding	39.3477	-0.818121	0.475049	0.00432326	0.0394482	-1.45153	0.508675	1.63262	3.17808	3.31844	2.87446	3.91846	9.60864	11.7482	6.30094	4.3585	6.21449
WBGene00021322	Y34B4A.6	protein_coding	1094.19	-0.928632	0.313897	0.000166691	0.00700412	-1.15564	0.30696	47.5073	46.1998	60.1112	55.1936	104.43	109.295	155.593	95.8945	80.6891	93.7009
WBGene00021325	Y34B4A.9	protein_coding	656.509	-0.872595	0.333769	0.000491943	0.0121715	-1.13133	0.324618	36.4817	34.7171	45.0781	37.0304	74.4571	111.848	96.8096	66.191	68.7402	61.6449
WBGene00021336	Y34F4.1	protein_coding	64.0321	-0.84333	0.516565	0.00414385	0.0385344	-1.66491	0.580716	4.24086	6.76935	4.09445	3.88887	9.45146	18.391	33.6583	10.3184	8.96287	10.5421
WBGene00021397	Y38C1AA.6	protein_coding	52.4828	-0.901837	0.45408	0.0020159	0.0262834	-1.4583	0.472266	1.7612	2.19416	1.87938	1.74422	2.94384	6.16467	7.36177	4.1374	3.1345	7.18276
WBGene00021430	Y38F2AR.12	protein_coding	346.443	-0.619647	0.25564	0.0014074	0.0217533	-0.784273	0.245613	3.43531	3.07081	3.1308	3.60281	6.19977	4.81272	6.69319	4.65734	3.32739	4.79777
WBGene00021435	Y39A3A.4	protein_coding	13.8916	-0.93274	0.615449	0.00163232	0.0238097	-2.56408	0.813977	0.182539	0.0852797	0.222615	0.12052	0.657168	1.59451	0.869249	0.505395	0.426397	1.74415
WBGene00021448	Y39D8A.1	protein_coding	27.7881	-1.07802	0.498968	0.000692106	0.014704	-1.85571	0.546975	0.818079	0.555921	1.08839	0.720172	4.74293	1.82453	3.02211	2.99506	2.48178	2.42647
WBGene00021495	sqst-2	protein_coding	96.273	-0.999842	0.467817	0.00104764	0.0185132	-1.62086	0.494556	4.31898	6.10784	4.98249	4.11037	12.7273	15.0995	27.2744	11.7523	13.7114	9.35798
WBGene00021531	Y42G9A.1	protein_coding	163.269	-1.12784	0.405688	0.000181068	0.00725871	-1.58723	0.423932	2.58916	3.41718	1.42092	2.9061	4.49423	8.80611	10.9322	6.38657	5.14088	6.27534
WBGene00021553	tyr-5	protein_coding	20.8678	0.641242	0.335612	0.00538431	0.0448495	0.923818	0.331939	1.24296	1.05892	1.56044	0.611468	0.564057	0.652266	0.557081	0.625707	0.43918	0.749733
WBGene00021565	Y45G12C.1	protein_coding	46.2259	-1.26479	0.451754	0.00010076	0.00541572	-1.94142	0.49924	0.602327	0.984896	1.04064	1.50235	3.40759	2.61206	1.78471	2.12248	2.34499	7.25249
WBGene00021590	Y46D2A.2	protein_coding	125.727	-2.12874	0.372111	2.42175e-11	1.37374e-07	-2.89884	0.434086	2.11477	0.776278	2.9475	5.51853	9.40032	14.5986	13.9069	16.729	12.9043	14.8556
WBGene00021635	Y47G6A.5	protein_coding	399.625	-1.28132	0.362282	1.56761e-05	0.00185256	-1.67977	0.388929	5.21503	6.61307	4.65642	8.03408	11.6864	17.954	29.6825	14.8451	10.2345	13.774
WBGene00021702	Y48G9A.9	protein_coding	301.19	-0.657657	0.361808	0.0063929	0.0487743	-0.988486	0.362492	5.26506	4.28882	4.00626	3.98129	8.03099	9.08282	13.9433	6.81861	5.76646	6.60697
WBGene00021709	ugt-29	protein_coding	176.596	-1.53149	0.324836	9.76368e-08	5.82995e-05	-1.91368	0.358968	2.53984	3.48709	4.48815	5.29309	10.1302	13.3328	11.5188	11.2721	10.1707	19.6174
WBGene00021772	math-45	protein_coding	72.0455	-0.927283	0.466816	0.00181677	0.0250253	-1.53132	0.491019	0.789392	0.906178	0.660138	0.595644	1.57756	2.91748	3.63736	2.04367	1.47517	1.47173
WBGene00021779	Y51H7C.1	protein_coding	244.684	-1.10529	0.347095	6.64008e-05	0.00420848	-1.417	0.355242	8.63874	7.45681	15.1508	14.7027	29.9583	18.7773	35.522	18.8859	20.4265	31.6749
WBGene00021814	Y53G8AR.7	protein_coding	74.7629	-1.00489	0.386826	0.000394519	0.0106821	-1.38429	0.390631	0.68933	0.814586	0.890122	0.910247	1.77264	2.20057	2.83203	1.3268	1.81319	1.73876
WBGene00021852	Y54F10AM.8	protein_coding	589.452	-0.886392	0.316916	0.000284428	0.00884097	-1.11677	0.307727	9.95263	12.1456	16.5868	15.3404	40.0753	23.9611	30.8991	20.6824	20.5183	20.7346
WBGene00021869	Y54G2A.3	protein_coding	771.61	-0.965846	0.345441	0.000254103	0.00845394	-1.25133	0.342071	33.9383	39.1293	42.4534	43.7781	53.2167	127.968	103.81	85.5544	77.9091	63.6806
WBGene00021879	clec-83	protein_coding	398.449	-0.745112	0.4284	0.00565327	0.0459429	-1.22722	0.44348	13.8117	16.833	15.6235	14.4495	26.149	25.9921	71.5117	23.3104	23.8689	29.4822
WBGene00021895	clec-84	protein_coding	159.497	-0.739735	0.350998	0.00251674	0.0296803	-1.03658	0.343087	4.97954	5.46817	5.44672	6.23645	13.9403	8.85399	15.4498	7.2875	7.0579	7.60884
WBGene00021939	Y55F3BR.2	protein_coding	261.023	0.628484	0.287768	0.00273389	0.0311406	0.835151	0.278739	5.24984	3.68618	4.17223	3.67191	2.30375	1.55808	2.47877	2.17214	1.13822	2.01117
WBGene00021975	Y58A7A.1	protein_coding	37.052	-0.888056	0.433448	0.00188781	0.0255197	-1.37768	0.443362	1.61113	1.72045	1.12277	2.16124	3.55121	2.79474	4.18926	2.24002	5.22279	3.1468
WBGene00021977	Y58A7A.3	protein_coding	401.341	-1.41674	0.39632	8.58124e-06	0.00121693	-1.97659	0.444163	7.57177	8.40139	7.37448	9.07261	15.685	37.8394	40.1298	23.1874	15.5815	46.1732
WBGene00021979	Y58A7A.5	protein_coding	156.628	-1.59897	0.474642	4.42541e-06	0.000843425	-2.66837	0.581301	4.7977	4.11937	5.53475	5.8216	12.9377	41.4509	29.8035	14.8826	17.1351	66.9647
WBGene00021981	lgc-26	protein_coding	21.7688	-0.774136	0.450574	0.0052498	0.0441178	-1.32273	0.473876	0.763672	0.618413	0.434622	0.851549	2.67078	1.09761	0.96976	1.02515	1.15527	1.75599
WBGene00022072	cpg-9	protein_coding	213.249	-0.760232	0.341052	0.00174993	0.0247314	-1.03635	0.331136	9.36638	10.4721	13.2777	13.8128	16.7161	26.7218	16.977	14.669	28.3174	19.3281
WBGene00022178	Y71H2AM.13	protein_coding	744.858	-0.756787	0.320266	0.00122515	0.020126	-0.997145	0.308431	13.6643	12.3008	17.5244	15.3402	22.7605	26.6738	37.5024	20.621	19.7299	33.9673
WBGene00022194	Y71H2B.4	protein_coding	210.515	-0.776525	0.391275	0.00306618	0.0330664	-1.156	0.390404	49.2023	44.6211	44.5622	51.9128	106.802	132.326	155.741	72.1197	40.5645	72.1713
WBGene00022201	Y71H10B.1	protein_coding	861.82	-0.654697	0.235338	0.000417891	0.0111437	-0.7905	0.224032	15.4359	15.6063	19.7258	17.2586	30.968	24.873	30.1561	26.8843	21.7663	28.2864
WBGene00022231	tyr-6	protein_coding	91.7156	-0.779621	0.388692	0.00289619	0.0320247	-1.15273	0.38701	1.09501	1.58122	1.45681	1.20495	3.45582	2.46065	4.32955	2.38029	2.2921	2.52869
WBGene00022276	nlp-40	protein_coding	1664.13	-0.706183	0.33926	0.00292729	0.0322429	-0.985127	0.331105	28.3898	27.9939	26.7802	25.5188	45.098	60.6298	70.2984	37.8679	51.6692	37.8964
WBGene00022283	lgc-27	protein_coding	14.2636	-0.902594	0.609665	0.00209954	0.0266482	-2.47109	0.803403	0.229886	0.0715999	0.140179	0.33729	2.16759	0.484222	0.681158	0.192874	0.664854	0.535745
WBGene00022307	Y77E11A.2	protein_coding	182.228	-0.660316	0.366966	0.00661094	0.0497355	-1.00158	0.368793	7.71594	7.75944	8.13403	7.25301	13.9902	16.4307	24.5785	11.2576	10.5612	11.2767
WBGene00022331	fbxa-19	protein_coding	29.7424	-1.10174	0.451135	0.000403452	0.0108464	-1.69472	0.479031	1.25746	1.28175	1.95177	1.5095	3.52757	5.60893	4.35493	4.48858	3.50955	6.71347
WBGene00022346	Y82E9BR.13	protein_coding	35.1055	-0.858126	0.485459	0.00338233	0.0347578	-1.53175	0.522662	2.05913	1.924	1.81365	2.01411	2.7064	6.8886	9.29714	4.03109	4.12284	4.58548
WBGene00022382	Y94H6A.10	protein_coding	664.904	-1.31926	0.392615	2.26406e-05	0.00240054	-1.81874	0.42924	61.5301	52.6363	54.5046	56.9111	135.99	260.857	279.015	124.106	181.743	143.782
WBGene00022412	Y102A11A.2	protein_coding	32.3318	-1.09674	0.492764	0.000578601	0.0132218	-1.85418	0.538779	0.330149	0.582689	0.492107	0.871912	3.2073	0.845402	2.18939	1.32958	1.17517	0.854894
WBGene00022419	Y102A11A.9	protein_coding	19.2853	-1.02397	0.535973	0.00116631	0.0196182	-1.97576	0.60849	0.301195	0.0938095	0.326508	0.235687	1.4458	1.21909	0.722457	0.640179	0.714737	0.811116
WBGene00022423	nhr-41	protein_coding	224.557	-0.748383	0.386058	0.00369454	0.0362095	-1.11848	0.385268	1.31219	2.14563	1.60028	1.40115	5.49892	2.60135	4.28918	2.27524	2.48133	3.97543
WBGene00022486	fbxa-61	protein_coding	13.7573	-1.18353	0.602717	0.000276946	0.008801	-2.77984	0.764542	0.0455828	0.298139	0.0555904	0.240765	1.50039	0.677743	1.15768	0.734283	0.669291	0.849837
WBGene00022490	Y119D3B.13	protein_coding	213.401	-0.938542	0.427942	0.00119244	0.0198361	-1.4163	0.437038	5.94802	6.11854	6.056	6.58124	10.3841	20.9329	27.4409	9.83426	10.8531	10.6316
WBGene00022497	Y119D3B.21	protein_coding	1063.51	-1.14263	0.424343	0.000209329	0.0079426	-1.66255	0.44843	236.588	202.342	241.993	252.783	424.404	879.065	1289.57	459.584	511.266	459.765
WBGene00022499	set-30	protein_coding	55.4243	-0.993863	0.443715	0.000896255	0.0171757	-1.52947	0.460514	0.64153	1.19886	1.19657	1.26239	5.78371	2.35657	2.92318	1.97567	1.91413	1.96997
WBGene00022564	ZC204.14	protein_coding	67.4594	0.64254	0.309944	0.00354541	0.0355553	0.880839	0.30207	13.4502	17.3299	16.7484	12.5883	5.09711	8.31504	4.13513	8.55258	6.9924	7.9188
WBGene00022610	ZC416.6	protein_coding	556.96	-0.922576	0.318237	0.000200706	0.00769259	-1.15638	0.311011	10.399	13.0202	18.5158	18.8948	30.9772	26.4703	42.838	30.4877	19.322	22.0632
WBGene00022631	nekl-2	protein_coding	92.2465	-0.720039	0.366129	0.00375165	0.0364532	-1.04974	0.362187	4.60635	5.12033	4.35853	4.12498	7.84247	10.5095	12.4049	6.87654	8.48086	8.66202
WBGene00022642	lipl-5	protein_coding	3422.68	-0.929536	0.48835	0.00202439	0.0262834	-1.61907	0.524541	99.6746	131.748	90.3382	109.083	176.971	359.466	752.696	223.531	144.589	186.149
WBGene00022643	ZK6.8	protein_coding	71.8627	-0.85501	0.441168	0.00262147	0.0305064	-1.36748	0.454469	1.60959	3.00791	1.96297	2.27725	3.60695	3.71801	8.68684	4.22496	4.91087	6.64482
WBGene00022644	dod-19	protein_coding	649.403	-0.855942	0.408247	0.00189391	0.0255197	-1.27423	0.410196	20.4233	8.4869	30.0197	16.5123	55.6704	39.0365	42.4512	39.7174	50.3617	45.2913
WBGene00022645	ZK6.11	protein_coding	1703.98	-1.10649	0.387117	0.000159544	0.00684263	-1.50995	0.39991	73.1419	40.5545	87.6317	49.0342	180.068	207.342	167.389	177.705	203.737	173.078
WBGene00022653	ZK105.1	protein_coding	438.948	-1.0807	0.400729	0.000253669	0.00845394	-1.51216	0.413326	38.0949	50.7595	56.3551	42.6638	74.1964	153.5	186.918	119.828	125.77	125.026
WBGene00022664	ZK121.2	protein_coding	145.606	-0.802836	0.420688	0.00332879	0.034556	-1.25624	0.427931	4.46571	5.4476	5.52178	4.25886	17.9912	8.99137	18.7453	9.11702	6.95437	9.13522
WBGene00022683	ZK185.3	protein_coding	57.3187	-0.776936	0.433166	0.00455122	0.0408171	-1.26912	0.447314	2.99569	3.2656	3.40982	2.98879	11.5039	5.7161	10.5247	4.92622	6.66448	4.9335
WBGene00022690	math-49	protein_coding	48.9544	0.869699	0.313363	0.00030978	0.00929751	1.09414	0.303341	6.28507	7.52897	7.37013	3.75952	2.4865	1.79709	1.94414	3.89403	2.79647	3.98103
WBGene00022691	math-50	protein_coding	30.5705	0.753963	0.452055	0.00617941	0.0480696	1.31078	0.478718	3.48727	3.12264	6.29074	3.45366	1.27042	0.648126	1.10709	1.97493	0.872786	1.6254
WBGene00022736	ZK418.7	protein_coding	43.0436	-0.837551	0.445836	0.00311576	0.0333244	-1.36519	0.461823	1.46877	1.37238	3.16101	2.35781	3.28822	5.52381	5.26629	4.78422	2.42185	8.21506
WBGene00022743	mlt-7	protein_coding	129.216	-0.936245	0.50008	0.00202892	0.0262834	-1.6785	0.543915	0.794145	0.779757	0.738684	0.651705	6.36881	1.34087	2.61515	1.38226	1.4553	1.56842
WBGene00022745	ZK470.2	protein_coding	530.656	-0.973993	0.355984	0.000295234	0.00907705	-1.2811	0.35395	3.41515	4.46983	3.57218	5.19088	16.4855	5.67685	10.4927	6.28436	6.38545	6.71292
WBGene00022781	pmt-1	protein_coding	2033.64	-0.715091	0.409127	0.00618188	0.0480696	-1.14759	0.419139	41.6284	51.316	42.6627	41.5646	88.8317	82.6076	192.299	71.7273	50.1558	74.956
WBGene00022847	ZK1055.6	protein_coding	123.573	-1.08826	0.358051	0.000103393	0.00548129	-1.41933	0.365572	2.67506	2.36795	3.94918	3.80091	5.45495	7.5361	11.0253	8.17425	6.07648	6.56228
WBGene00022848	ZK1055.7	protein_coding	284.047	-0.983051	0.373811	0.000383263	0.0105434	-1.32906	0.374241	9.71697	8.1146	10.4431	8.98175	19.053	22.9806	35.8609	18.8935	14.5916	23.3811
WBGene00022856	cth-2	protein_coding	1118.21	-0.819024	0.260659	0.000100239	0.00541572	-0.970337	0.249443	55.829	58.9904	81.2367	80.3047	114.853	114.751	148.085	108.302	103.773	111.301
WBGene00022867	ZK1240.2	protein_coding	47.5546	-1.25438	0.373922	2.86016e-05	0.00261682	-1.67329	0.399895	2.25859	1.7727	1.65267	3.10172	6.505	5.23872	8.60429	5.09362	4.3413	4.12664
WBGene00022868	ZK1240.3	protein_coding	67.4967	-0.811804	0.371125	0.00172551	0.0245313	-1.14369	0.364951	4.55085	5.17658	2.41304	4.44167	8.34452	9.92893	10.8042	7.86873	6.99893	6.45561
WBGene00022893	ZK1290.13	protein_coding	99.4662	-1.04887	0.461555	0.000679223	0.0145147	-1.66061	0.488726	3.18644	4.50621	3.78098	4.09391	7.97258	12.2284	23.4032	8.67054	7.24211	8.83081
WBGene00023021	F32A5.9	ncRNA	22.3157	-1.01281	0.481472	0.00103916	0.0184495	-1.69077	0.515527	5.45133	1.69786	3.54569	4.47899	13.4576	10.5368	14.7679	9.51321	6.79142	11.1797
WBGene00023209	ZC513.7	pseudogene	1376.6	-0.816875	0.346705	0.00110613	0.0191054	-1.09981	0.337154	123.472	181.201	145.688	157.669	408.281	239.98	443.138	221.232	237.674	245.642
WBGene00023407	cex-1	protein_coding	59.5882	-0.939502	0.377277	0.00060183	0.0134936	-1.28802	0.375431	6.30981	6.68181	7.95162	8.51714	13.6298	17.9815	23.2366	13.1289	14.0374	12.9403
WBGene00023417	swm-1	protein_coding	70.14	-1.15264	0.396261	0.000123487	0.00596151	-1.59443	0.415313	7.58526	9.14511	7.16174	10.9855	18.1215	27.1037	36.9754	15.52	16.9837	20.0722
WBGene00023423	F43C1.7	protein_coding	11.9418	-1.04154	0.646981	0.000502397	0.0122049	-3.14187	0.902971	0.143482	0.402197	0.349966	0.37893	1.47587	3.94668	1.09322	1.87794	2.48978	4.94883
WBGene00023485	ttr-49	protein_coding	85.7247	-0.746163	0.34996	0.00232666	0.0282008	-1.04032	0.341646	8.24332	10.3685	7.73317	11.0247	12.3927	25.9272	21.1371	15.9603	11.4265	13.152
WBGene00023492	T24D3.2	protein_coding	17.2176	-0.938581	0.422804	0.00112803	0.0192734	-1.40154	0.430384	1.11298	1.78275	1.35733	3.91912	3.43448	3.42785	3.63429	2.40117	2.97125	3.55717
WBGene00043985	C44C10.11	protein_coding	38.2195	-0.875323	0.477728	0.00286864	0.0320192	-1.51737	0.508934	1.33149	0.785752	1.79474	1.04875	3.09959	4.3762	4.27152	3.24552	4.11583	2.2211
WBGene00044049	sfxn-5	protein_coding	77.7232	-1.03791	0.377501	0.000249322	0.00837975	-1.40164	0.382653	2.41171	2.20222	2.07221	2.55735	9.3027	4.88976	6.96034	4.85621	3.21919	4.75182
WBGene00044080	D1086.10	protein_coding	4631.58	-0.764261	0.400485	0.00376651	0.0364911	-1.16744	0.40297	423.827	592.06	574.98	548.919	728.421	1093.29	2044.88	825.405	1027.93	793.55
WBGene00044178	C30G7.4	protein_coding	24.8462	-0.807406	0.493452	0.00503889	0.042984	-1.51999	0.541975	2.13692	4.49253	2.93184	3.29206	4.6709	8.14172	13.9072	8.87473	8.55719	7.96807
WBGene00044280	W02A2.9	protein_coding	83.4547	-1.26575	0.460436	0.00010972	0.00563808	-1.97827	0.511441	6.12953	7.58021	2.85819	6.34818	15.7623	28.279	35.0265	15.9725	15.8823	13.6125
WBGene00044283	spp-22	protein_coding	24.5951	-0.938156	0.497145	0.00197679	0.025948	-1.66731	0.538939	0.926412	0.865614	0.521447	1.12921	2.78546	2.64889	3.80073	1.65018	1.90244	1.06288
WBGene00044294	C01B10.11	protein_coding	141.766	-0.942648	0.371343	0.000528887	0.0124798	-1.27846	0.368891	5.15104	5.36131	5.08917	5.33817	20.3219	9.69465	12.9167	7.48368	10.27	11.4877
WBGene00044296	F10C1.9	protein_coding	102.554	-1.1067	0.445697	0.000366413	0.0102136	-1.68264	0.472232	2.15276	4.92466	2.98751	3.46349	10.6137	13.0791	16.5908	9.64117	6.24251	6.02034
WBGene00044350	Y73B6BL.44	protein_coding	79.2605	-0.852822	0.450128	0.00285775	0.0319736	-1.39431	0.467476	0.937247	2.5476	1.81844	1.61265	3.59333	5.5108	7.08696	3.43134	3.29822	3.61391
WBGene00044396	ZK1290.14	protein_coding	92.7388	-0.912579	0.437811	0.00161739	0.0237076	-1.41721	0.449514	11.0677	12.529	7.00838	9.55578	21.2363	19.937	43.515	18.4288	24.717	25.3962
WBGene00044403	fbxa-219	protein_coding	30.8891	-0.828867	0.463015	0.00373792	0.0364006	-1.41588	0.488324	0.600034	1.40164	0.878125	0.739512	2.77742	3.30097	2.28589	1.99357	1.60187	3.24421
WBGene00044468	Y69A2AL.2	protein_coding	334.145	-0.778341	0.474302	0.00577455	0.0465421	-1.4139	0.512223	16.4932	15.1688	13.3744	10.6424	24.9592	41.663	80.7063	27.5597	30.1991	19.6411
WBGene00044469	clec-173	protein_coding	124.819	-0.690128	0.382714	0.0059689	0.0473823	-1.06108	0.385919	9.79242	7.82813	8.35962	7.94999	17.5711	13.9935	28.4624	14.1312	14.0877	12.6783
WBGene00044481	ZK185.5	protein_coding	114.542	-0.704255	0.38886	0.00561138	0.0457664	-1.08725	0.392556	1.90012	2.68125	3.78332	2.69682	4.54718	7.63949	7.78035	3.74799	4.39971	5.20537
WBGene00044485	Y54G2A.41	protein_coding	14.4824	-0.821552	0.553721	0.00478538	0.0416016	-1.88144	0.666908	0.476992	0.668532	0.193905	0.839811	2.04434	2.83684	2.01905	1.4407	0.53058	0.66697
WBGene00044488	Y54G2A.45	protein_coding	209.704	-0.934962	0.308044	0.000130913	0.00611198	-1.15294	0.301444	6.16032	6.794	6.28119	6.62324	13.66	15.7662	16.7997	12.4044	10.7841	11.0615
WBGene00044605	ttr-36	protein_coding	183.701	-0.779005	0.392197	0.00303285	0.0329697	-1.16046	0.391467	12.6302	13.2908	14.805	14.4651	20.1812	37.9229	47.3375	21.9754	20.7874	20.4612
WBGene00044680	F30A10.13	protein_coding	69.9095	-0.860124	0.414303	0.00195507	0.0258511	-1.29445	0.417973	5.38505	12.9385	11.571	11.9643	18.2	33.9331	30.6094	19.1049	18.4835	16.7329
WBGene00044696	F52E1.14	protein_coding	1217.64	-0.835716	0.381265	0.00160762	0.023625	-1.18899	0.376916	112.663	109.068	145.249	109.768	161.37	363.487	382.515	243.914	211.668	212.731
WBGene00044737	ttr-45	protein_coding	777.566	-1.03482	0.458168	0.000737876	0.0152759	-1.62998	0.482943	46.3481	55.5833	51.7694	57.8335	99.8042	154.677	340.667	93.7625	81.1391	115.349
WBGene00044743	crb-3	protein_coding	47.4999	-0.882559	0.464499	0.0025137	0.0296753	-1.47456	0.487992	2.79681	3.74946	2.07616	3.10437	6.75431	8.9496	13.1254	6.61106	5.8433	3.96741
WBGene00044773	C08A9.10	protein_coding	334.831	-1.00832	0.46689	0.000974165	0.0180587	-1.62802	0.493656	25.3504	29.7277	23.0314	24.5631	44.1014	87.7794	157.069	52.9298	61.0903	47.1042
WBGene00044792	F59C6.14	protein_coding	35.5112	-1.05641	0.435501	0.000496387	0.0121859	-1.58175	0.454172	0.734127	1.02892	0.503608	1.09058	1.84064	2.21717	3.43765	2.21735	1.59238	1.49701
WBGene00044901	Y41G9A.10	protein_coding	37.6438	-1.0386	0.436441	0.000580214	0.0132218	-1.56186	0.453938	3.33894	3.70478	4.072	4.77643	9.23017	8.9981	16.695	6.72328	8.63518	11.2829
WBGene00045038	F13G11.3	protein_coding	1378.72	-0.642643	0.347443	0.00621298	0.0482122	-0.947305	0.346196	133.155	175.57	178.185	150.971	179.6	349.353	393.663	232.649	305.68	263.545
WBGene00045212	Y110A7A.21	protein_coding	62.4275	-1.21242	0.461946	0.000177505	0.00719212	-1.8989	0.506501	3.41314	3.88244	3.43858	3.00466	10.6851	19.8579	19.0329	11.5043	7.52715	9.82175
WBGene00045245	ttr-34	protein_coding	80.4968	-0.914841	0.450689	0.00177505	0.0248924	-1.46099	0.467442	4.53003	7.73568	6.6676	8.11326	9.15862	15.5611	26.1839	10.6943	20.4338	12.5229
WBGene00045261	H29C22.1	protein_coding	364.578	-0.732517	0.431146	0.00637651	0.0487743	-1.22502	0.449091	40.4059	53.362	49.5522	41.1342	49.9209	109.75	169.982	79.3158	125.947	80.1717
WBGene00045268	ttr-42	protein_coding	328.053	-0.826531	0.404299	0.00231801	0.0281561	-1.23503	0.405441	58.3081	58.8516	60.0818	64.7798	94.2946	161.799	233.217	94.1783	101.97	81.9673
WBGene00045275	F18E3.12	protein_coding	79.8377	-0.735656	0.387752	0.00421105	0.0389083	-1.11131	0.38831	9.12424	20.0162	29.5119	28.6367	39.1735	35.0953	31.2333	30.754	53.4824	37.7201
WBGene00045276	F18E3.13	protein_coding	108.6	-0.977413	0.347204	0.000236285	0.00832397	-1.26755	0.344753	9.56151	13.1883	19.1569	18.0369	44.4922	25.5557	26.5964	24.2955	34.9459	32.0449
WBGene00045305	ZC250.4	protein_coding	107.494	-1.53501	0.330131	1.26949e-07	7.20116e-05	-1.93331	0.365936	6.06937	7.97491	9.02104	18.1996	18.1438	29.3285	18.7865	28.2616	39.4947	24.9297
WBGene00045316	C49F5.9	pseudogene	23.3727	-0.761948	0.450939	0.00577576	0.0465421	-1.31359	0.475896	1.70954	2.39602	1.38991	1.63035	5.56844	6.56633	3.43723	3.44232	3.23271	4.51524
WBGene00045397	Y54G2A.52	protein_coding	99.1161	-0.87657	0.429671	0.00199725	0.0260746	-1.35447	0.43825	4.43277	6.71901	4.56504	5.20301	8.30862	15.9644	20.1394	9.71921	11.8338	9.0908
WBGene00045399	Y47G6A.33	protein_coding	426.555	-0.743663	0.286757	0.000641085	0.0140394	-0.934222	0.273676	35.9527	49.718	54.564	56.5479	75.9353	84.2227	109.572	64.8331	69.3192	84.1593
WBGene00045411	C25F9.11	protein_coding	13.6529	-0.999693	0.625014	0.000933449	0.0176794	-2.75202	0.831461	1.52154	0.473896	0.309266	0.669723	9.39049	3.58196	4.18633	2.55314	4.40045	7.56462
WBGene00045457	F33H12.7	protein_coding	115.391	-1.42219	0.470388	2.79627e-05	0.00259857	-2.29847	0.548632	10.7486	2.5108	6.78829	7.60356	21.52	44.6624	21.9363	19.5176	30.7444	54.5717
WBGene00045473	F30A10.14	protein_coding	66.8436	-0.736814	0.443464	0.00669312	0.0499206	-1.26766	0.467472	9.58311	15.747	12.0901	9.01801	17.3353	39.3063	42.8022	25.9505	22.9368	24.3355
WBGene00045507	F10A3.17	protein_coding	183.278	-1.00283	0.379109	0.000352362	0.0100568	-1.36382	0.381657	13.9929	12.2658	16.1854	11.1753	28.4898	40.6452	39.9347	27.1594	29.2685	45.1835
WBGene00050914	T12B5.15	protein_coding	143.592	-0.701998	0.386058	0.00556201	0.0454735	-1.07872	0.389072	28.2038	44.3397	49.137	39.8042	52.4958	109.828	117.678	75.2707	63.3423	61.3463
WBGene00050957	C10A4.10	protein_coding	53.6728	-0.783384	0.459621	0.00516407	0.0436885	-1.36243	0.48717	2.28835	3.32604	1.65378	2.46214	3.83587	7.30887	10.4397	4.26649	4.75148	4.42436
WBGene00077693	T04C12.11	protein_coding	54.712	-0.999767	0.485977	0.00117901	0.0196415	-1.69289	0.521866	4.65161	5.13658	5.415	7.07303	35.8854	10.6887	19.0632	7.87635	11.8536	8.67237
WBGene00077761	zip-9	protein_coding	383.679	-0.630729	0.304443	0.00367945	0.0361919	-0.862229	0.296869	43.774	50.9616	50.5861	52.675	124.368	51.8317	89.2082	61.6646	65.4983	98.0652
WBGene00185014	F17C8.9	protein_coding	34.2398	-1.07385	0.478609	0.000634514	0.0139778	-1.76059	0.515333	1.37739	1.10314	1.79978	3.29119	11.3344	3.58392	3.99794	3.07067	2.36386	2.75141
WBGene00194641	F47G3.4	protein_coding	43.8011	-1.10912	0.422574	0.000272663	0.00874844	-1.61137	0.442686	2.40886	4.50154	2.74187	4.94799	7.59854	10.8641	15.0907	6.79065	6.43075	8.38324
WBGene00194674	F23D12.11	protein_coding	238.922	-0.862131	0.219182	5.28259e-06	0.000934102	-0.96601	0.212159	28.3258	27.6621	32.5388	50.0325	45.4903	70.7819	40.6112	42.8695	45.6156	61.1574
WBGene00194713	F19B10.13	protein_coding	16.1679	-0.985988	0.589592	0.00138418	0.0215769	-2.33082	0.728853	0.879392	1.43794	0.804345	1.93537	2.26139	10.6235	7.53779	5.09088	2.34765	2.45928
WBGene00194985	Y25C1A.14	protein_coding	17.3086	-1.06507	0.67083	0.00025014	0.00837975	-3.66074	0.999624	0.537816	0.167507	0.437262	0.631268	2.02842	3.59841	13.8867	2.34638	2.87154	2.33962
WBGene00195016	ZC155.8	ncRNA	79.2821	-1.04278	0.614352	0.000766069	0.0156206	-2.66868	0.793124	17.1526	6.51092	6.53699	9.43734	49.0706	29.8864	127.285	13.4915	108.038	18.9875
WBGene00195176	Y43F8B.24	protein_coding	28.892	-0.816936	0.468857	0.00422536	0.0389798	-1.42647	0.498621	1.97863	1.58467	2.75776	2.48833	3.489	7.88011	8.25567	3.98417	3.39571	4.87465
WBGene00195233	F31E9.11	ncRNA	24.0247	-0.807878	0.474204	0.00464382	0.0411274	-1.43896	0.508332	2.6418	8.22809	5.36967	7.3645	9.05798	23.5676	13.4189	11.5256	8.81578	17.2386
WBGene00206354	F27E5.9	protein_coding	38.9221	-1.65808	0.535612	2.94711e-06	0.000655588	-3.30205	0.706401	0.89837	1.67882	0.657363	1.73988	6.46853	14.5595	20.3064	7.9594	7.19494	5.86216
WBGene00206419	R106.5	protein_coding	336.536	-0.708449	0.290823	0.00109557	0.0190633	-0.908457	0.278261	99.4774	103.674	95.9134	89.069	215.58	148.855	184.626	160.931	174.208	168.027
WBGene00219650	linc-56	lincRNA	13.7177	-0.897259	0.54735	0.00289952	0.0320302	-1.89878	0.637559	0.849108	1.19008	1.29441	1.68185	6.76889	2.20935	5.39126	2.56464	3.68356	3.16612
WBGene00219838	C28H8.14	ncRNA	118.793	-1.08409	0.362496	0.000119209	0.00586408	-1.4239	0.370061	12.6591	15.176	16.021	15.9802	34.6417	44.0365	51.8658	27.8951	31.8822	31.3943
WBGene00220049	R106.7	ncRNA	64.5351	-1.00841	0.390549	0.000406319	0.0108719	-1.39743	0.395206	72.5429	47.2898	51.4358	68.3164	227.327	107.86	184.239	122.293	85.5719	135.248
WBGene00235094	K08D9.9	protein_coding	63.0048	-0.939884	0.476707	0.00175836	0.0247808	-1.58324	0.506105	16.3831	29.2847	17.3739	21.32	52.021	95.3178	100.403	45.1804	31.3763	38.5123

## Sheet: mex-3(spr10) vs N2
Gene	Name	Type	baseMean	log2FoldChange_shrunken	lfcSE_shrunken	pvalue	padj	log2FoldChange_raw	lfcSE_raw	spr10rep1:TPM	spr10rep2:TPM	spr10rep3:TPM	N2rep1:TPM	N2rep2:TPM	N2rep3:TPM	N2rep4:TPM	N2rep5:TPM	N2rep6:TPM
WBGene00000989	dhs-26	protein_coding	35.2855	0.679789	0.946233	8.68619e-05	0.0462887	2.83725	0.722935	3.5285	3.50369	16.857	0.637934	2.37137	1.35011	0.981266	0.118283	0.660807
WBGene00001119	dyf-3	protein_coding	91.2201	3.1976	0.266014	3.11619e-34	1.66062e-30	3.2816	0.268988	19.9636	13.2236	13.7902	2.0097	1.26518	1.12049	1.64991	0.841427	1.93906
WBGene00001816	haf-6	protein_coding	471.888	-1.42748	0.130377	5.49919e-30	1.95368e-26	-1.48663	0.13068	3.07352	2.7916	2.76965	7.32177	7.93371	5.84332	8.90586	5.74794	8.53397
WBGene00006902	vet-6	protein_coding	256.57	0.691253	0.31223	3.70112e-05	0.0281761	0.910754	0.220768	23.4356	17.9409	28.6671	15.6165	13.682	8.69035	11.0014	9.52023	9.48985
WBGene00007366	C06B3.7	protein_coding	319.389	-0.76195	0.545914	0.000103404	0.0479163	-1.48108	0.381479	11.1103	16.9422	14.5007	15.8645	43.7887	47.8758	26.8805	25.2868	55.5824
WBGene00007766	C27C7.1	protein_coding	741.424	-0.76799	0.128464	5.97449e-10	1.06127e-06	-0.805812	0.130156	55.4577	61.6954	64.1367	102.922	95.8146	81.4689	122.73	72.2766	106.927
WBGene00007808	best-7	protein_coding	153.186	-0.777685	0.367136	4.20487e-05	0.029877	-1.07982	0.263634	6.04152	3.51063	3.08192	7.4302	10.6109	7.83875	10.006	5.31868	7.38758
WBGene00010808	sepa-1	protein_coding	270.817	0.593943	0.339898	9.68266e-05	0.0479163	0.8787	0.2254	29.8435	21.1951	30.8982	18.9867	17.1187	9.39241	15.2178	9.9603	11.0929
WBGene00012958	Y47H10A.2	protein_coding	22.0596	-0.75338	0.666352	0.000102525	0.0479163	-1.84684	0.475435	0.476458	0.376735	0.652519	1.58746	2.03986	0.94361	2.64736	1.4499	1.27896
WBGene00014954	Y102A5C.5	pseudogene	177.129	-3.14305	0.297458	4.22316e-27	1.12526e-23	-3.24715	0.301186	7.06872	7.07386	6.57989	50.2922	60.6447	34.2244	87.4108	46.807	83.6068
WBGene00014955	Y102A5C.6	pseudogene	405.902	-3.31451	0.230039	5.16492e-48	5.50477e-44	-3.37904	0.232103	10.9222	11.5804	10.0288	84.5438	96.9765	72.8349	127.552	98.7576	135.599
WBGene00015933	C17H12.8	protein_coding	406.158	-0.699618	0.360731	6.25361e-05	0.0370283	-0.996348	0.248898	26.9499	20.7333	15.0377	33.4089	39.5841	40.7458	29.8518	39.7922	39.5192
WBGene00017441	F13H8.8	protein_coding	38.5874	1.42537	0.333752	5.7912e-08	7.71533e-05	1.75452	0.323406	5.79033	6.42166	6.9516	1.41977	2.29389	2.0621	1.96199	1.30076	1.28684
WBGene00018225	nep-14	pseudogene	125.502	-0.976854	0.407503	1.77733e-05	0.0189428	-1.36716	0.318598	5.22531	5.58645	4.98916	6.86578	16.6011	15.4388	13.0411	9.86597	11.5569
WBGene00019189	H11L12.1	protein_coding	44.5382	-1.02117	0.401786	1.28329e-05	0.015197	-1.4098	0.32313	3.62056	3.25764	2.43647	8.04197	8.71914	9.24356	7.60044	4.49905	6.912
WBGene00019922	fbxc-28	protein_coding	33.9864	-1.70893	0.417028	1.52141e-08	2.31646e-05	-2.07916	0.367399	1.76578	1.3962	1.33005	6.79837	7.74881	5.32631	5.50283	3.90279	5.33237
WBGene00022834	ZK973.8	protein_coding	34.5188	0.838744	0.490182	6.10097e-05	0.0370283	1.3891	0.346506	3.69332	5.89677	5.10671	1.89313	2.39463	1.6555	1.8531	0.819042	1.64439
WBGene00044213	Y102A5C.36	protein_coding	70.2058	-2.25794	0.371225	1.76928e-13	3.77139e-10	-2.43895	0.331146	3.98887	7.77235	6.1457	22.4666	32.0204	21.8765	39.027	23.8206	37.8581
WBGene00045507	F10A3.17	protein_coding	207.208	-0.709284	0.35319	5.47119e-05	0.036445	-0.991735	0.245812	20.8435	21.0766	16.7431	28.4907	40.6501	39.9365	27.1619	29.2747	45.1906

## Sheet: overlapping genes
Differentially expressed genes in both mex-3(spr9) and mex-3(spr10) : highlighted in yellow are the overalpping genes between the two mutants
		upregulated genes in mex-3(spr9)	upregulated genes in mex-3(spr10)		downregulated genes in mex-3(spr9)	downregulated genes in mex-3(spr10)
		F53G12.4	dhs-26		C46F2.1	haf-6
		sams-2	dyf-3		F55A4.8	C06B3.7
		egl-1	vet-6		mex-3	C27C7.1
		math-49	sepa-1		bgal-1	best-7
		C01G12.3	ZK973.8		kel-8	Y47H10A.2
		tag-276	F13H8.8		Y67H2A.9	Y102A5C.5
		Y25C1A.6			tag-18	Y102A5C.6
		F43D2.2			C01G10.9	C17H12.8
		fbxb-85			C09D4.1	nep-14
		hot-7			F02D8.4	H11L12.1
		M151.2			egal-1	fbxc-28
		nas-1			col-20	Y102A5C.36
		R05A10.1			F11E6.3	F10A3.17
		dyf-3			ptr-21
		srt-47			F28H1.1
		math-50			DH11.2
		fbxb-34			nlp-16
		B0303.14			sptl-3
		K05F6.4			Y39G8B.1
		T22C8.4			Y32F6B.1
		T02G5.3			T24C12.3
		lea-1			C29F5.1
		ZC204.14			F31D5.2
		tyr-5			F22F4.4
		sea-1			pes-9
		Y55F3BR.2			T13F3.6
		vet-6			Y38F2AR.12
		C15F1.8			F57F4.4
		F54F7.6			F55H12.4
		F14B6.3			rskn-2
					acl-12
					F17C11.1
					aqp-10
					lbp-3
					T16G12.1
					F17H10.1
					C44F1.1
					gfi-1
					zip-9
					ucr-2.1
					ugt-61
					F36A2.3
					flp-4
					T25C12.3
					F58G6.7
					clec-265
					K09E9.1
					F13G11.3
					T04B8.5
					F14D7.6
					ptr-13
					R102.4
					K09H11.1
					T01H8.2
					H06H21.8
					haao-1
					atf-5
					srv-1
					F11A5.9
					klp-3
					F42F12.4
					nfm-1
					R09F10.1
					pkc-2
					Y71H10B.1
					clec-56
					cbs-1
					F46C5.10
					C04H5.7
					ent-7
					Y48G9A.9
					alh-10
					pmp-2
					nhr-90
					mrp-3
					Y77E11A.2
					ttr-25
					grd-3
					Y7A5A.1
					math-3
					tnt-2
					R04B5.5
					nhr-97
					tbc-6
					clec-51
					R08E3.2
					Y16B4A.2
					ttr-47
					K10C2.1
					cpl-1
					W02B12.4
					dcar-1
					C53D5.5
					flp-10
					Y4C6B.3
					pbo-1
					rhr-1
					rcn-1
					M03A8.3
					ZK909.6
					flp-11
					ost-1
					unc-64
					gem-1
					T24A6.20
					fshr-1
					str-176
					cyp-34A8
					nhr-68
					ugt-23
					haf-4
					slcf-1
					kqt-3
					pgp-2
					npa-1
					ZK593.3
					far-6
					lev-11
					clec-173
					hex-1
					R11F4.1
					skpo-3
					ida-1
					fbxa-24
					asp-2
					dsc-4
					T07F10.1
					inx-17
					col-179
					K09F6.9
					ppat-1
					wrt-5
					act-4
					F23F12.12
					sph-1
					T12B3.3
					tps-2
					jnk-1
					cysl-1
					fbxa-146
					lec-9
					T12B5.15
					dhhc-10
					F18F11.1
					F36G3.2
					idhg-2
					tes-1
					ZK185.5
					mlc-3
					F25H5.8
					Y18D10A.23
					F28B4.3
					T21C9.6
					col-96
					nlp-40
					acd-5
					rund-1
					pkg-2
					F46H5.3
					F53H8.3
					daf-14
					R106.5
					Y105C5A.15
					T28D9.3
					C44H9.6
					aman-3
					crm-1
					M02D8.1
					Y40H7A.10
					unc-27
					F35C8.5
					ugt-47
					aex-5
					fbxa-67
					gly-8
					pmt-1
					gpd-2
					dnj-24
					Y87G2A.2
					clik-1
					cutl-9
					K12H4.7
					nhr-156
					tre-4
					K04G2.9
					nekl-2
					vit-6
					T25F10.3
					asb-2
					hpo-34
					lin-2
					C25E10.8
					F19C6.5
					vit-2
					nhr-107
					cpn-3
					lim-9
					gtl-1
					ZK822.5
					W05E10.1
					eef-1A.2
					H36L18.2
					kgb-1
					pxl-1
					W07B8.4
					C48E7.1
					F42A8.1
					F15G9.1
					ccg-1
					clec-97
					ugt-12
					php-3
					M02B1.2
					aagr-2
					F11D5.1
					sox-2
					H29C22.1
					F09F9.4
					C23H5.8
					lon-1
					F46G10.4
					nrfl-1
					W03F11.1
					Y113G7B.12
					prx-5
					bas-1
					cyp-36A1
					rgs-6
					ras-1
					F18E3.12
					nhr-232
					nex-2
					C10G8.8
					scav-4
					F30A10.14
					F58G6.3
					aqp-11
					F59B1.2
					C53B7.2
					drd-2
					cccp-1
					mlc-2
					clec-84
					ugt-21
					ets-4
					ZC374.2
					acs-17
					dct-11
					fbl-1
					ttr-1
					nhr-106
					C17C3.1
					Y47G6A.33
					C49C3.4
					haf-9
					C05D2.8
					Y48A6B.7
					elp-1
					C18E9.9
					Y51A2D.14
					oac-51
					clec-83
					Y37A1A.2
					hum-5
					col-8
					cytb-5.1
					asg-2
					ttr-49
					F07A11.5
					nlt-1
					F59B8.1
					ifp-1
					Y105C5B.15
					T07D3.4
					Y43C5A.2
					chil-13
					nhr-41
					ifd-1
					W01B11.6
					gly-19
					hgo-1
					lipl-7
					C30F12.1
					ZK1320.2
					F58B4.5
					clec-186
					R07E3.4
					fkh-9
					C08F1.10
					pcp-4
					fat-6
					bcat-1
					F38B6.4
					test-1
					F17H10.2
					C53D6.7
					srh-237
					R10H1.1
					klo-1
					col-140
					Y71H2AM.13
					tmem-135
					nhr-33
					gln-3
					trpa-1
					dpy-7
					apm-1
					W09D12.1
					ZC376.3
					nlp-7
					asp-14
					unc-3
					odd-2
					C49A9.6
					Y113G7A.13
					cpg-9
					Y43F8B.1
					K02A6.3
					C06G3.5
					Y105C5B.5
					C10G8.4
					hum-6
					F36H9.4
					C49F5.9
					vha-6
					ugt-41
					fbxa-188
					ZK856.7
					F43C9.2
					R08E3.1
					D1086.10
					T21H3.1
					lin-1
					nhr-112
					M60.2
					ugt-13
					B0457.2
					B0286.3
					C17H12.4
					mig-6
					math-20
					F41C6.4
					lgc-32
					T05A8.3
					C46G7.2
					nhr-130
					F40F12.7
					Y34B4A.4
					ddr-2
					F57C2.4
					ugt-5
					lgc-26
					nhr-177
					elo-6
					ugt-60
					cpna-5
					apl-1
					T10G3.3
					gba-4
					cyp-33C9
					flp-18
					ZK228.3
					Y71H2B.4
					clec-1
					ZK185.3
					Y60A3A.16
					nhr-284
					C18D11.1
					Y69A2AL.2
					faah-3
					ttr-36
					tyr-6
					nhr-131
					K05F1.10
					K03E5.2
					gst-10
					klf-3
					acox-5
					AC3.5
					acdh-2
					lgc-22
					ugt-22
					ilys-5
					C10A4.10
					K02C4.5
					tbb-4
					T28D6.7
					heh-1
					T05E11.9
					C10C5.4
					col-143
					elo-2
					cgr-1
					lys-4
					C46C11.2
					asp-13
					vha-5
					smd-1
					nlp-13
					C52A10.1
					F09E10.1
					scav-1
					C01C10.2
					B0252.1
					T02E9.5
					rhr-2
					C49A9.4
					F07H5.4
					F40A3.2
					C34F6.11
					ZK899.2
					T12B3.2
					pqn-44
					col-181
					pes-23
					prx-3
					gst-42
					nhr-206
					C01B10.6
					daf-22
					Y4C6B.7
					oig-2
					asns-2
					hum-8
					Y51H4A.7
					kcc-2
					acdh-9
					Y49E10.18
					nhr-176
					nhr-212
					skr-3
					ptr-14
					lact-5
					gei-1
					LLC1.2
					nhr-45
					asp-4
					F52H2.6
					dhs-3
					W09D6.5
					C54E4.5
					ZK121.2
					aldo-1
					C05C12.4
					hlh-1
					spp-16
					R02D3.1
					cbp-2
					acox-1
					slc-17.4
					pat-2
					clec-187
					zip-2
					C50F2.4
					ptr-12
					ftn-2
					fipr-13
					F07H5.5
					F08D12.7
					calu-1
					zip-3
					mua-3
					col-178
					T10B5.7
					F54D5.3
					prx-13
					T02C5.1
					bre-2
					C34D1.4
					K07C11.4
					mig-10
					lbp-2
					C30G7.4
					F38B6.6
					F37C4.5
					F31E9.11
					dhs-25
					B0511.11
					math-26
					cyp-43A1
					K06G5.1
					prk-2
					B0244.10
					sta-2
					sgk-1
					sqst-1
					acbp-3
					clec-49
					C35B1.4
					mtl-2
					F09B12.3
					anmt-3
					btb-14
					dct-18
					W04B5.3
					gcp-2.1
					clec-62
					ssp-37
					sbt-1
					ZK1240.3
					nhr-25
					T02D1.8
					F35F10.1
					tsp-8
					nlp-24
					T19D2.2
					K11G9.3
					W02B12.1
					Y15E3A.4
					C02B10.3
					aex-1
					R11F4.3
					F46G10.2
					nhx-1
					F54D5.4
					pgrn-1
					ZC513.7
					Y43F8B.24
					R03H10.2
					R08F11.1
					C18B2.5
					sek-6
					daf-36
					C08F11.11
					F48D6.4
					Y34B4A.5
					ZK1320.3
					spp-4
					nhr-195
					cth-2
					unc-23
					fbxa-209
					Y105C5A.8
					far-1
					F10G2.1
					Y54G2A.41
					ZK550.2
					M03D4.4
					F17E9.2
					C17H12.11
					mai-1
					F35D2.3
					C29F7.1
					Y73F4A.1
					catp-5
					amx-3
					C36E8.4
					F25B4.8
					nspc-14
					ttr-42
					slc-17.5
					C50B8.5
					ttr-37
					pgp-10
					ttm-1
					pyk-2
					pha-4
					mlp-1
					fbxa-219
					phy-2
					pgp-1
					best-14
					mak-1
					gpd-3
					M60.7
					sptl-2
					pcp-3
					F07A11.4
					R07C12.2
					nid-1
					dlk-1
					nhr-140
					C01B10.10
					F44G3.2
					cwn-1
					acdh-1
					math-27
					lbp-5
					Y17G7B.8
					R09E10.5
					got-1.2
					F52E1.14
					fipr-22
					ZK418.7
					cab-1
					C14A4.6
					aqp-8
					drd-1
					F54F7.3
					M28.10
					ttr-59
					F22H10.6
					Y39B6A.27
					K11G9.5
					kgb-2
					F46G10.1
					Y34F4.1
					Y38F1A.6
					lgc-54
					hacd-1
					C27H5.4
					cyp-25A1
					ndg-4
					Y43F8C.13
					upb-1
					K07E3.4
					lbp-8
					B0222.5
					cdd-1
					cutl-2
					brp-1
					E04F6.15
					F31F4.1
					ttr-46
					F26E4.3
					T05G5.4
					glt-1
					flr-1
					ddr-1
					srp-8
					T08H10.1
					R09H10.3
					C23H4.3
					smf-3
					ptr-20
					Y73B6BL.44
					pmp-5
					T28H11.8
					C41G11.1
					F52E4.5
					ttr-2
					T05E12.6
					col-95
					F54C9.3
					jun-1
					ZK6.8
					C36B1.6
					F40F8.5
					fbxa-38
					dod-19
					folt-2
					cah-5
					Y70G10A.3
					T20D3.2
					slc-36.2
					tbc-7
					Y82E9BR.13
					F32H5.1
					C17F4.7
					dao-2
					lact-2
					snn-1
					F47B7.1
					F30A10.13
					M162.5
					T19D12.1
					C29F7.3
					C51E3.6
					nas-9
					pmt-2
					F37B12.1
					gba-3
					F23D12.11
					mct-4
					F13D12.3
					nhr-8
					alh-12
					ver-2
					F22E12.1
					cpz-1
					ttr-24
					F07H5.3
					D1054.5
					nspc-20
					spp-5
					C15A11.4
					F44D12.2
					D1086.8
					C08F11.12
					cdf-2
					C07D10.1
					svh-2
					T15B7.1
					C12D12.1
					cnb-1
					acs-1
					catp-3
					slo-2
					mua-6
					F32A5.3
					C28G1.5
					F08A8.4
					clec-65
					cln-3.1
					ced-11
					C31H5.6
					dhs-2
					Y34B4A.9
					F42A10.6
					H25K10.1
					cyp-33C8
					tpra-1
					nhr-143
					nhr-105
					C35A5.6
					pes-4
					C44C10.11
					fmi-1
					ZK1037.6
					C10B5.3
					gyg-1
					Y54G2A.52
					R10H10.3
					nrf-6
					nhr-152
					gsnl-1
					dct-6
					lin-33
					cutl-18
					fbxa-59
					nlp-20
					T05E7.1
					inx-15
					C23H3.2
					doxa-1
					fat-5
					pqm-1
					crb-3
					clec-48
					gst-4
					ncx-7
					nhr-3
					fkb-3
					C05D12.3
					M7.8
					aqp-4
					acs-5
					Y54F10AM.8
					acox-2
					Y58A7A.1
					T23F2.2
					T01B11.2
					F16H6.10
					F59B2.13
					fbxa-74
					F23H12.3
					fbxa-156
					F08F1.4
					cpz-2
					pat-10
					col-155
					C18E9.5
					C27B7.7
					T05C3.6
					rfip-1
					gpcp-1
					hch-1
					spp-3
					M04C3.1
					rig-1
					flp-24
					F13B6.2
					F13H10.6
					amt-4
					B0403.3
					linc-56
					T13G4.4
					T04F8.8
					cln-3.3
					col-184
					fbxa-105
					H01G02.1
					ipla-7
					H34I24.2
					C27A7.1
					Y38C1AA.6
					T27D12.1
					lgc-27
					gana-1
					ras-2
					gsto-1
					C49C8.5
					gst-27
					F35E12.6
					grl-4
					tyr-4
					F25E5.8
					vhp-1
					gta-1
					C06H5.6
					H41C03.1
					F45D3.3
					C29F3.7
					math-14
					F19C7.1
					far-3
					F13H8.3
					ZK1290.14
					C26D10.6
					col-106
					C50F7.6
					cpt-5
					msra-1
					ttr-34
					iff-2
					cyp-25A2
					K09C4.5
					D1005.4
					osm-11
					fbxc-28
					lact-4
					C09B8.4
					ptr-6
					papl-1
					C29F9.4
					nlp-33
					Y53C10A.5
					cyp-33A1
					K03H1.5
					T21F4.1
					C35C5.10
					nhx-2
					F17C11.12
					swt-6
					F47B8.3
					dhs-21
					ZC416.6
					nhr-53
					C10C5.5
					abhd-3.2
					nhr-14
					K09G1.1
					Y11D7A.3
					K07E1.1
					T28C12.4
					Y57A10A.23
					ZC376.2
					F41C6.7
					math-45
					R07E4.1
					pitr-5
					cpr-6
					ifc-2
					C05G5.1
					Y34B4A.6
					tre-3
					lipl-5
					slc-17.6
					F13B12.2
					clec-57
					gst-20
					C50F4.9
					T09B4.4
					F08B12.4
					Y39A3A.4
					ptr-22
					Y46G5A.20
					F26A3.4
					nhr-98
					Y54G2A.45
					T08B1.1
					F56H11.2
					mlt-7
					ttr-17
					C05C8.7
					pqn-92
					spp-22
					Y119D3B.13
					T24D3.2
					flp-6
					R08E5.3
					cex-1
					K08D9.9
					C25D7.5
					K10B3.1
					C01B10.11
					lin-18
					Y12A6A.1
					scav-6
					F10E9.12
					nhr-183
					lys-2
					gst-26
					tba-4
					clec-50
					jmjd-3.1
					egl-44
					zag-1
					ttr-16
					T25G12.6
					ifb-1
					acl-7
					ugt-17
					C34C12.6
					C04E12.4
					bcl-11
					cpt-4
					ugt-46
					F59C6.11
					F48E3.2
					cyp-42A1
					srr-4
					math-4
					T08B1.4
					nep-17
					haf-6
					C26B9.5
					ham-2
					F37C4.6
					atic-1
					K06A4.7
					nas-5
					rpl-11.2
					elt-2
					cnc-4
					ddo-2
					C26C6.9
					ptr-24
					igeg-1
					lec-6
					nhr-170
					F26E4.7
					pck-1
					F56D5.6
					ttr-51
					nspc-18
					pfn-3
					nlp-29
					C35B1.5
					Y54G2A.3
					C52B11.5
					F08G5.6
					atn-1
					F10F2.2
					M79.2
					twk-46
					dpyd-1
					pept-1
					ZK470.2
					F55H12.3
					C01B10.3
					F18E3.13
					ttr-15
					cah-4
					drd-5
					F09F7.5
					F41E7.1
					ZK1055.7
					spin-1
					F54E2.1
					R12C12.1
					F35E12.10
					hsp-17
					fipr-21
					acn-1
					F19B10.13
					nlp-34
					F40F9.5
					pmp-1
					vit-1
					W05H9.3
					Y32F6A.4
					fbxa-60
					pah-1
					F56C9.7
					F18E3.11
					C31H2.4
					tag-343
					lys-1
					lec-8
					nas-11
					scav-5
					kmo-1
					ipp-5
					tdo-2
					fbxa-34
					set-30
					C49F5.7
					C55C3.1
					F39G3.5
					pbo-4
					ptr-1
					pho-11
					F52H3.5
					F29C6.1
					F20C5.4
					C06B8.2
					C25F9.11
					T04C12.11
					sqst-2
					T09B4.8
					ptr-8
					clec-218
					tag-196
					K02D7.1
					lev-1
					ifb-2
					ttr-6
					F10A3.17
					fip-5
					maph-1.1
					Y53G8AR.7
					dhp-1
					pin-2
					nlp-9
					flu-2
					D1054.8
					W01F3.2
					lec-4
					C39H7.4
					C08A9.10
					R106.7
					Y79H2A.2
					zmp-1
					Y22D7AL.15
					ugt-16
					F32A5.9
					Y37A1B.5
					hpd-1
					cpr-5
					T06A1.5
					F16B4.4
					C49A1.10
					clec-4
					nlp-28
					C25E10.10
					nhr-201
					R07E5.4
					F53B2.8
					Y102A11A.9
					Y116F11A.6
					nhr-50
					Y51A2D.18
					vit-3
					gst-13
					B0035.13
					bath-47
					W06F12.2
					F46C8.3
					F55B11.4
					F56F10.1
					dod-23
					K04F1.9
					F21G4.1
					C08E8.4
					ttr-35
					Y53H1B.2
					F32D8.12
					D2007.1
					R07C12.1
					ttr-45
					dpf-6
					ttr-8
					lbp-6
					haly-1
					sfxn-5
					cyp-13B1
					F40A3.1
					W02D9.6
					Y41G9A.10
					nlp-27
					pcp-1
					F08F3.4
					R06C1.4
					F43C1.7
					ptps-1
					C15F1.1
					dct-16
					oac-14
					ZC155.8
					F21D5.3
					C35A11.4
					C27B7.9
					ttr-7
					ZK899.1
					rpl-25.1
					C18H9.6
					tat-2
					sup-37
					F15E6.6
					C50B8.4
					otpl-3
					ZK1290.13
					K08D8.3
					R09B5.11
					F28H7.3
					C35A5.3
					itx-1
					T27E4.7
					F59C6.14
					R07G3.8
					cld-9
					M60.4
					sek-4
					nhr-117
					cri-2
					Y45F10C.4
					C06B3.6
					C42D8.1
					tyr-1
					hsp-43
					Y25C1A.14
					clec-145
					R03A10.5
					elo-5
					F23D12.7
					R12C12.9
					arl-7
					F55B11.1
					C27A7.8
					nhr-115
					R03G8.3
					pqn-89
					ifa-4
					D2023.1
					F17C8.9
					pho-1
					C50B8.6
					cyp-35A5
					Y39D8A.1
					pgp-3
					T03D8.6
					ZK105.1
					C28H8.14
					ckc-1
					F14B8.5
					fos-1
					vab-9
					cdo-1
					M01H9.4
					ZK1055.6
					F21C10.9
					ugt-4
					K01C8.1
					ttr-30
					H40L08.2
					cup-4
					T19B10.2
					vit-4
					ugt-39
					C34F11.8
					ttr-18
					gst-36
					Y102A11A.2
					R08D7.7
					fbxa-128
					F02C12.1
					T01D3.6
					tsp-10
					fbxa-19
					best-7
					K08B5.2
					C15C7.5
					W04A4.6
					Y51H7C.1
					ZK6.11
					F10C1.9
					clec-66
					tep-1
					F47G3.4
					act-5
					B0457.6
					C05B5.8
					F52G2.3
					spp-14
					clec-150
					acs-2
					Y22D7AR.10
					H32K16.2
					nhr-202
					dgat-2
					C04C11.1
					T24B8.4
					mec-5
					lmp-2
					inx-16
					ZK896.4
					flp-9
					srsx-34
					tyr-2
					cpr-8
					vglu-2
					B0024.4
					E04F6.8
					Y42G9A.1
					C45E5.1
					nhr-58
					clec-170
					R10D12.1
					F12A10.1
					col-118
					sma-5
					nmur-4
					cal-1
					F27D9.2
					C39E9.8
					Y119D3B.21
					Y39B6A.5
					F42A10.7
					F01D5.8
					ZK669.2
					F14B8.6
					ifo-1
					swm-1
					C25H3.10
					cat-4
					R07E3.1
					ttm-5
					C16D9.4
					F15E6.4
					pho-13
					Y37D8A.16
					F59B10.4
					math-41
					dhs-14
					F48E3.8
					K08D8.5
					exc-5
					abt-4
					parg-2
					F36G9.3
					fbxa-61
					R13H4.5
					trpl-2
					ets-9
					E02C12.8
					clec-5
					F47E1.2
					oac-31
					Y43C5A.3
					C03B1.14
					fat-7
					K07C11.7
					F53C11.1
					fbxa-72
					F28F5.6
					C33H5.13
					skr-4
					pmk-3
					ent-4
					pgp-6
					ZK896.5
					Y110A7A.21
					cyp-13A5
					Y17D7B.4
					cpi-1
					fbxa-37
					ttr-32
					fbxa-33
					K02E10.6
					pgp-5
					cul-6
					F53A9.7
					nhr-137
					cyp-14A5
					F22H10.3
					clec-10
					gst-28
					C49A9.9
					cyp-35C1
					W01C8.5
					pitr-3
					ZK1240.2
					ttr-26
					T23F11.6
					arrd-7
					F37H8.3
					Y45G12C.1
					W02A2.9
					C16B8.3
					nhr-203
					C07H4.1
					spp-17
					aex-4
					F26G1.2
					Y47G6A.5
					lec-10
					F47D12.6
					ugt-26
					C46C2.5
					ZK1307.1
					ech-7
					nhr-63
					cgt-1
					faah-2
					let-522
					trpa-2
					F15A8.6
					ttr-23
					lips-10
					nex-3
					tag-234
					let-756
					Y94H6A.10
					grsp-4
					cebp-1
					F53A9.6
					F35C11.4
					T11G6.3
					M02H5.8
					F08G2.5
					K10C2.7
					nep-22
					ncr-1
					K08D8.6
					tsp-2
					F53A9.1
					syx-2
					F54D1.6
					R02D5.3
					F19B2.5
					M153.2
					tatn-1
					F56D2.5
					C15A11.7
					H20E11.1
					F35E12.5
					Y58A7A.3
					cth-1
					F17C11.11
					srr-2
					F33H12.7
					C50F4.8
					clc-1
					Y38H6C.23
					tag-120
					K08D8.4
					C10C5.2
					oac-20
					ugt-44
					ifd-2
					nhr-5
					C45B11.2
					ugt-29
					valv-1
					ZC250.4
					C49C3.9
					K10D11.5
					arrd-24
					zip-5
					C51E3.10
					gst-22
					lec-11
					F58F9.3
					Y58A7A.5
					irg-2
					srr-6
					nhr-55
					lys-3
					F22H10.2
					fbxa-82
					F27E5.9
					F13A7.11
					T19D12.4
					Y17D7B.2
					F35E12.4
					K09D9.1
					tsp-1
					F14F9.4
					oac-6
					Y47H10A.5
					F53F1.6
					nhr-6
					cpr-3
					bath-25
					C06B3.7
					Y75B8A.28
					F39E9.1
					C49G7.10
					C49G7.7
					zip-10
					kreg-1
					W09G12.7
					F35E12.9
					Y46D2A.2
					T24C4.4
