# Supplementary material for: The endogenous mex-3 3´UTR is required for germline repression and contributes to optimal fecundity in C. elegans
Source: PLoS Genet. 2021 Aug 23;17(8):e1009775. doi: 10.1371/journal.pgen.1009775 (PMC8412283; doi:10.1371/journal.pgen.1009775)
Supplement: S11 Table — (XLSX) [file pgen.1009775.s016.xlsx]

## Sheet: Tissue enrichment (wormbase)
	Tissue	Expected	Observed	Enrichment Fold Change	P value	Q value
	intestine	590	1001	1.7	1e-62	3.1e-60
	head mesodermal cell	270	523	1.9	2.4e-49	3.5e-47
	muscular system	590	834	1.4	2.6e-24	2.6e-22
	PVD	250	373	1.5	2.9e-16	2.2e-14
	outer labial sensillum	250	375	1.5	1.5e-15	9.1e-14
	cephalic sheath cell	63	110	1.8	3.2e-09	1.6e-07
	excretory cell	74	124	1.7	6.2e-09	2.7e-07
	excretory system	82	133	1.6	1.2e-08	4.4e-07
	excretory secretory system	82	133	1.6	1.2e-08	4.4e-07
	cephalic sensillum	42	71	1.7	6.3e-06	0.00019
	epithelial system	440	518	1.2	2.5e-05	0.00067
	sex organ	150	186	1.3	0.00024	0.0061
	hermaphrodite	190	238	1.2	0.00055	0.013
	rectal valve cell	3.8	10	2.6	0.0011	0.023
	anterior ganglion	65	88	1.4	0.0014	0.028
	Eala	3.4	9	2.7	0.0015	0.028
	ASE	160	194	1.2	0.0015	0.028
	Ealp	3.6	9	2.5	0.0022	0.037
	Earp	3.6	9	2.5	0.0027	0.043
	Eara WBbt:0006161	3.6	9	2.5	0.0027	0.043
	uterine seam cell	3.7	9	2.4	0.0032	0.046
	Epla	3.7	9	2.4	0.0032	0.046
	Eplp	4	9	2.3	0.0053	0.07
	pharynx	450	495	1.1	0.0059	0.074
	accessory cell	120	149	1.2	0.0071	0.085
	Eprp	4.2	9	2.1	0.0084	0.097

## Sheet: Gene category (WormCat)
	Category	RGS	AC	PValue	Bonferroni
	Stress response	152	810	2.45034e-41	7.35101e-40
	Metabolism	205	1577	6.10948e-34	1.83284e-32
	Transmembrane transport	118	861	1.71052e-22	5.13156e-21
	Proteolysis general	65	395	1.19805e-16	3.59415e-15
	Transcription factor	64	581	1.23441e-09	3.70323e-08
	Neuronal function	39	308	6.87811e-08	2.06343e-06
	Peroxisome	7	15	2.55516e-05	0.000766547
	Muscle function	12	62	7.09436e-05	0.00212831
